# Supplementary material for: Secretion of Protective Antigens by Tissue-Stage Nematode Larvae Revealed by Proteomic Analysis and Vaccination-Induced Sterile Immunity
Source: PLoS Pathog. 2013 Aug 15;9(8):e1003492. doi: 10.1371/journal.ppat.1003492 (PMC3744408; doi:10.1371/journal.ppat.1003492)
Supplement: Table S1 — Full A-Z list of proteins identified in L4 ES. “emPAI rank” represents ranked abundance, “spectral count” is total number of peptides mapped to the protein of interest, whereas “peptides” is the number of different peptide sequences detected. “SS?” shows +/− N-terminal signal sequence, with * indicating the sequence is N-terminally truncated but its closest BLAST homolog is SS+ve. emPAI values for L4 ES, HES and ERM are indicated, as are RPKM transcript levels for L3, day 3, day 5, adult and egg. Proteins present only as “shared isogroups” (see materials and methods) are shared grey. One protein previously identified in HES, CSP-4, is present in 3 fragments in the transcriptomic assembly, and is only counted once. (XLSX) [file ppat.1003492.s007.xlsx]

## Sheet: Table S1 = full L4ES A-Z
Protein	Isotig	L4ES emPAI rank	spectral count	peptides	SS?	emPAI_L4ES	emPAI_HES	emPAI_EggES	L3 RPKM	Day3 RPKM	Day5 RPKM	Adult RPKM	Eggs RPKM
15 kDa Hc homolog	Hp_I24441_IG16385_L572	166	1	1	YES	0.15	0	0	3.26	7.03	5.89	4.36	0.92
ACE-1	Hp_I12803_IG04747_L2174	40	59	17	YES	1.4	1.57	0.13	1.85	2.22	7.87	5.79	0.89
ACE-2	Hp_I04629_IG00719_L1853	74	33	11	YES	0.76	1.04	0	0	2.87	5.84	4.27	0
ACE-3	Hp_I04627_IG00719_L1926	85	30	10	YES	0.64	1.07	0.05	0	3.83	5.25	4.45	0
Actin	Hp_I01036_IG00067_L1461	176	2	2	NO	0.13	0.48	0	5.5	5.53	6.45	4.18	7.4
Aldolase	Hp_I07682_IG01925_L1479	109	12	6	YES	0.43	0.58	0.62	7.4	7.15	9.25	8.88	6.14
APY-3	Hpb-APY-3	13	24	10	YES	2.44	1.56	0	0	5.49	6.52	5.12	0
APY-4	Hp_I16073_IG08017_L1072	157	3	2	YES	0.17	1.11	0	0	0	2.27	5.89	0
APY-5	Hp_I15663_IG07607_L1139	161	2	2	YES	0.16	0	0	0	6.59	0.74	2.5	0
Aspartyl protease (necepsin)	Hp_I14323_IG06267_L1413	196	2	1	YES	0.06	0	0.06	0	5.7	8.69	10.44	0
Aspartyl protease inhibitor	Hp_I15089_IG07033_L1228	193	1	1	YES*	0.07	0	0	7.12	5.41	7.44	5.29	4.14
Astacin protease family member	Hp_I00801_IG00050_L1766	shared iso	n/a	n/a	YES	0	0.15	0	0	2.25	0.83	3.51	0
Astacin protease family member	Hp_I07854_IG02011_L1557	197	1	1	YES*	0.06	0	0	0	5.58	3.52	1.3	0.28
Astacin protease family member	Hp_I00798_IG00050_L1759	162	3	3	YES*	0.16	0.68	0	0	2.4	3.86	3.98	0
Astacin protease family member	Hp_I13832_IG05776_L1555	139	9	4	YES	0.24	0.67	0	0	5.66	4	4.17	0
Astacin protease family member	Hp_I16239_IG08183_L1050	100	11	5	YES*	0.49	0.25	0	0	4.28	0.85	4.02	0
Calreticulin	Hpb-CRT	131	13	3	YES	0.31	0.07	0.14	5.95	6.9	7.28	6.01	7.44
Cathepsin B-like cysteine protease	Hp_I14314_IG06258_L1412	198	2	1	YES	0.06	0.06	0.06	5.91	8.2	8.71	9.5	3.53
Collagen	Hp_I15924_IG07868_L1099	191	3	1	NO	0.09	0	0	0	0	5.72	0	0
CSN-02	HICN8C104ERJYX	72	2	2	NO	0.79	0.3	0	0	3.18	6.44	3.81	0
CSP-01	Hp_I23530_IG15474_L600	167	2	1	YES	0.15	1.53	0	0	3.1	5.87	4.37	0
CSP-04	GSXTT4C07H9V8V	shared iso	n/a	n/a	YES*	0	0.45	0	0	5.42	5.98	2.61	0
CSP-04	Hp_I46955_IG38899_L299	shared iso	n/a	n/a	YES*	0	0.7	0	4.15	7.97	10.14	3.45	2.4
CSP-04	HICN8C106G7A6R	35	4	2	YES*	1.49	2.67	0	0	5.48	6.34	0	0
CSP-14	Hp_I05927_IG01110_L916	110	8	3	YES	0.43	0.18	0	0	7.89	8.04	5.56	0
CSP-16	Hp_I21268_IG13212_L674	44	18	5	YES	1.37	0.42	0	0	6.14	6	3.08	1.39
Cyclophilin	Hp_I17340_IG09284_L922	73	18	6	YES	0.79	0.32	0.62	5.62	5.44	6.9	3.81	6.2
Cyclophilin	Hp_I19989_IG11933_L735	23	25	4	NO	1.92	0.76	1.92	5.7	2.45	6.94	5.64	3.24
Cystatin	Hp_I02126_IG00179_L738	137	3	2	YES	0.25	0.38	0.12	5.12	4.07	4.98	4.31	6.94
Cysteine protease	Hp_I01023_IG00066_L1337	171	3	2	YES*	0.14	0	0	0	8.89	8.49	4.66	0.29
Cysteine protease (necpain)	Hp_I15488_IG07432_L1169	194	1	1	YES	0.07	0.4	0	0	6.54	9.14	11.73	0
Cytochrome C	Hp_I02604_IG00247_L647	172	2	1	NO	0.14	0.13	0.29	5.86	3.02	4.96	2.77	4.76
Deoxyribonuclease II family member	Hp_I15874_IG07818_L1106	52	17	8	YES	1.16	1.23	0.08	2.31	3.6	3.87	4.53	0.39
DUF148 / Ov39 homolog	Hp_I01697_IG00127_L848	145	2	2	YES	0.22	0	0.22	0	5.36	6.03	3.14	6.61
enolase	Hp_I06748_IG01436_L1580	129	14	5	NO	0.32	1.74	2.83	6.52	4.27	5.64	3.31	3.83
Fatty acid and retinol binding protein	Hp_I03365_IG00388_L986	71	21	6	YES	0.81	0.62	0	5.6	6.42	7.93	2.88	4.71
Galectin	Hp_I08997_IG02583_L1017	185	3	1	NO	0.1	0	0	0	0	6.17	0	0.32
Glutathione S-transferase	Hp_I09610_IG02889_L771	140	7	2	NO	0.24	0.36	0.11	0	0	4.98	4.09	4.33
Kunitz inhibitor	Hp_I20096_IG12040_L726	168	6	2	YES*	0.15	0	0	6.85	4.47	5.14	1.77	0
Kunitz inhibitor	Hp_I38325_IG30269_L391	141	3	1	YES	0.24	0	0	0	3.54	4.34	3.21	0
Kunitz inhibitor	Hp_I12299_IG04234_L794	95	21	3	YES	0.54	0	0	0	7.89	6.21	3.48	0
Ladder	Hp_I04570_IG00700_L4683	136	45	14	YES	0.26	0.43	0.11	1.8	6.15	7.29	5.15	0.38
Legumain	Hp_I02849_IG00289_L1962	151	10	3	YES	0.19	0.18	0.09	0	5.86	6.63	6.24	0
LESN-01	Hp_I21617_IG13561_L662	132	2	2	NO	0.31	0	0.31	3.44	2.48	5.84	5.22	3.7
LESP-01	Hp_I30926_IG22870_L465	24	33	4	YES	1.92	0	0.2	0	4.44	5.89	4	0
LESP-02	Hp_I35665_IG27609_L418	146	3	1	YES	0.22	0	0.22	0	0	4.71	0	0.43
LESP-03	Hp_I02965_IG00308_L1259	195	1	1	YES	0.07	0	0.07	6.28	5.33	4.54	2.89	2.65
LSN-01	Hp_I20393_IG12337_L714	112	4	3	NO	0.42	0	0	0	3.63	3.31	1.79	0
LSN-02	Hp_I01890_IG00147_L856	154	2	1	NO	0.18	0	0	1.89	0	3.27	0	0.42
LSN-03	Hp_I20407_IG12351_L713	180	1	1	NO	0.12	0	0	0	0	0	0	0.83
LSP-01	Hp_I03144_IG00345_L1870	56	32	15	YES	1.06	0	0	0	6.78	5.85	1.27	0
LSP-02	Hp_I03145_IG00345_L1870	99	19	7	YES	0.5	0	0	0	4.29	4.08	0	0
LSP-03	Hp_I18123_IG10067_L851	86	10	4	YES	0.64	0	0	2.52	3.68	5.56	2.23	0.42
LSP-04	Hp_I38698_IG30642_L388	65	5	3	YES	0.89	0	0	0	0	6.67	0	0
LSP-05	Hp_I44251_IG36195_L332	54	4	3	YES	1.12	0	0	0	0	4.35	0	0
LSP-06	Hp_I18218_IG10162_L844	186	3	1	YES	0.1	0	0	0	6.11	4.23	0	0
LSP-07	Hp_I44631_IG36575_L328	51	4	3	YES	1.17	0	0	0	4.22	7.27	0	0
LSP-08	Hp_I06509_IG01316_L615	173	6	1	YES	0.14	0	0	0	2.51	0	0	0
LSP-09	Hp_I23931_IG15875_L589	127	4	2	YES	0.33	0	0	0	9.63	7.01	1.35	0
LSP-10	Hp_I34646_IG26590_L427	102	2	2	YES	0.48	0	0	6.3	0	5.3	0	0
LSP-11	Hp_I23863_IG15807_L590	169	1	1	YES	0.15	0	0	0	6.74	6.21	1.35	0
LSP-12	Hp_I26937_IG18881_L522	158	1	1	YES	0.17	0	0	0	2.57	4.76	2.72	0
LSP-13	Hp_I28548_IG20492_L485	155	2	1	YES	0.18	0	0	6.45	3.74	2.91	0	0
LSP-14	Hp_I22072_IG14016_L647	174	3	1	YES	0.14	0	0	0	3.74	5.35	0	0.88
LSP-15	Hp_I27625_IG19569_L510	156	1	1	YES	0.18	0	0	0	2.58	4.48	1.38	0
LSP-16	Hp_I20414_IG12358_L711	177	1	1	YES	0.13	0	0	0	8.51	7.11	3.03	0
LSP-17	Hp_C00282_IG00001_L564	163	1	1	YES	0.16	0	0	0	6.44	5.5	4.37	0
Lysozyme-1	Hp_I08665_IG02417_L1321	33	49	5	YES	1.62	4.49	0.67	2.77	6.52	4.99	5.14	0.36
Lysozyme-2	Hp_I05758_IG01053_L926	130	4	3	YES	0.32	2.76	0	1.88	5.59	6.94	5.78	0
Lysozyme-3	Hp_I15778_IG07722_L1118	159	2	2	YES	0.17	0.69	0	2.66	3.75	6.17	5.9	0.38
Lysozyme-8	Hp_I18858_IG10802_L799	183	3	1	YES	0.11	0.82	0	0	4.65	4.41	3.3	0
MPP domain containing protein	Hp_I02138_IG00181_L489	18	48	6	YES	2.22	0	0	0	7.13	7.42	1.39	0
MPP-like	Hp_I25828_IG17772_L540	164	4	1	YES	0.16	0	0	2.33	5.9	4.97	2.69	0
MPP-like	Hp_I29129_IG21073_L484	152	1	1	YES	0.19	0	0	0	2.61	2.42	3.01	0
MPP-like	Hp_I10549_IG03359_L642	104	6	3	YES	0.47	0	0	0	3.43	6.26	0	0
MPP-like	Hp_I20089_IG12033_L731	88	8	4	YES	0.6	0	0	0	9.52	8.3	4.21	0
MPP-like	Hp_I11162_IG03665_L489	61	8	4	YES	0.96	0	0	0	5.82	5.91	0	0
MPP-like	Hp_I31682_IG23626_L457	58	8	4	YES	1.04	0	0	3.54	5.83	4.11	0	0
Myoglobin	Hp_I03894_IG00508_L604	shared iso	n/a	n/a	YES	0	9.66	0.32	0	2.51	7.65	0	0.9
Myoglobin	Hp_I21726_IG13670_L658	178	1	1	YES*	0.13	0	0	0	2.48	7.19	5.84	0.36
Myoglobin	Hp_I08959_IG02564_L1212	96	20	5	YES	0.54	0.84	0.15	0	0	7.82	3.32	0.9
Myoglobin	Hp_I02590_IG00245_L1152	94	20	5	YES*	0.55	0.53	0	0	4.61	7.62	5.25	0.76
Myoglobin	Hp_I22261_IG14205_L639	75	7	3	YES	0.71	3.57	0	0	5.67	8.67	4.53	0
Myoglobin	Hp_I10817_IG03493_L822	57	28	6	YES	1.05	1.93	0	1.9	4.31	9.02	3.89	3.45
Myoglobin	Hp_I03893_IG00508_L677	45	23	5	YES	1.36	7.08	0	0	2.97	7.72	2.51	1.9
Myoglobin	Hp_C00053_IG00001_L722	32	24	6	YES	1.63	2.55	0	0	3.62	9.54	2.86	0
Myoglobin	Hp_I20188_IG12132_L723	19	35	8	YES	2.19	2.02	0.42	0	2.45	9.31	9.03	0
Myoglobin	Hp_I21133_IG13077_L683	6	36	9	YES	3.85	3.49	0.63	0	0	8.59	6.52	0.36
NSN-102	Hp_I00841_IG00053_L616	41	27	2	NO	1.39	0.99	0.34	2.83	3.48	6.18	3.98	0.89
NSP-003.1	Hp_I22470_IG14414_L621	14	30	7	YES	2.44	2.72	0.15	3.18	7.8	7.88	6.7	0.89
NSP-003.2	Hp_I17967_IG09911_L866	31	19	9	YES	1.64	0.74	0	0	8.06	7.78	5.49	0
NSP-003.3	Hp_I01045_IG00068_L1382	42	49	10	YES	1.39	0	0	0	6.66	7.33	4.08	2.65
NSP-003.4	Hp_I24175_IG16119_L582	39	15	6	YES	1.44	1.68	0	0	5.05	7.04	4.74	0
NSP-003.7	Hp_I00843_IG00054_L964	153	4	2	YES	0.19	0.29	0	1.87	8.36	5.78	3.01	0
NSP-004	Hp_I24607_IG16551_L570	128	7	1	YES	0.33	2.44	0	0	2.53	7.8	9.63	0
NSP-004 like	Hp_I01375_IG00095_L636	113	3	1	YES	0.42	0	0	0	9.05	5.72	3.62	0.37
NSP-004 like	Hp_I04303_IG00609_L719	25	46	6	YES	1.9	0	0	0	8.78	8.1	1.31	0
NSP-005	Hp_I25311_IG17255_L555	37	18	6	YES	1.47	1.73	0	0	3.91	6.7	7.07	0.39
NSP-006	Hp_I25440_IG17384_L551	125	2	2	YES	0.34	1.31	0	0	0	6.07	8.29	0
NSP-015	Hp_I06471_IG01302_L830	27	25	3	YES	1.76	2.38	0	1.9	8.31	7.9	4.18	0
NSP-018	Hp_I10136_IG03152_L609	76	12	2	YES	0.71	0.46	0	0	4.32	7.76	7.21	0
NSP-020	Hp_I14648_IG06592_L1319	79	21	7	YES	0.68	0.45	0	0	4.32	5.43	5.14	0
NSP-021	Hp_I34581_IG26525_L426	16	9	6	YES	2.33	1.15	0	4.41	8.73	8.4	8.11	0
NSP-025	Hp_I01384_IG00096_L1790	187	2	2	YES	0.1	0.19	0	1.88	7.9	5.89	3.74	0.83
NSP-036	Hp_I30191_IG22135_L475	82	4	3	YES	0.66	0.18	0	0	0	4.96	3.4	0
NSP-040	Hp_I38626_IG30570_L389	97	4	1	YES	0.53	1.25	0	2.61	0	5.66	3.21	0.74
NSP-042	Hp_I02051_IG00167_L1023	62	27	5	YES	0.96	0.12	0	0	8.63	7.45	3.9	0
NSP-045	Hp_I06164_IG01191_L389	98	2	2	YES	0.53	0.22	0	0	8	8.22	4.8	0
NSP-048	Hp_I21982_IG13926_L651	80	12	4	YES	0.68	0.28	0	0	5.38	5.5	3.12	0
NSP-054	Hp_I10911_IG03540_L610	48	14	4	YES	1.25	0.29	0	0	4.99	6.25	6.27	0
NSP-061	Hp_I40558_IG32502_L371	142	4	1	YES	0.24	0.51	0	0	0	4.19	3.46	0
NSP-101	Hp_I36373_IG28317_L409	30	21	3	YES	1.65	4.34	0	0	0	7.18	5.35	0
NSP-102 variant	Hp_I04319_IG00613_L428	shared iso	n/a	n/a	YES	0	0.74	0	0	0	4.2	2.56	0
NSP-102 variant	Hp_I04318_IG00613_L541	91	5	2	YES	0.58	0	0	0	6.57	7.72	0	0
Nucleoside diphosphate kinase	Hp_I03099_IG00335_L808	120	3	2	NO	0.36	0.63	1.06	3.46	4.84	6.96	4.36	3.56
Oo putative L3 ES protein homolog	GS66ZV203CYBIS	26	13	4	YES*	1.78	0	0	0	12.02	10.11	3.17	0
Oo putative L3 ES protein homolog	GSXTT4C08I4Q3B	20	12	4	YES*	2.16	0	0	0	9.04	6.55	3.04	0
Ov-17 homolog	Hp_I03619_IG00438_L559	119	7	2	YES	0.37	0	0	8.82	8.38	8	4.59	3.56
Phosphatidylethanolamine binding protein	Hp_I09383_IG02776_L925	149	5	2	YES	0.21	0.57	1.14	4.44	5.49	6.34	5.76	4.14
PLN02980 multidomain containing protein	Hp_I28383_IG20327_L491	81	8	3	YES	0.68	0.39	0	0	0	4.74	4.71	0
Protein disulfide isomerase	Hp_C02597_IG00028_L1734	147	13	4	YES*	0.22	0.27	0.1	6.03	8.18	10.81	8.77	7.62
Protein disulfide isomerase	Hp_I13312_IG05256_L1794	105	21	7	YES	0.46	0.09	0.05	3.77	7.01	6.11	4.76	7.64
Retinol-binding protein	Hpb-RBP	49	7	4	YES	1.21	0	0	0	5.44	9.08	5.18	1.3
ShK domain protein 1	Hp_I28744_IG20688_L490	7	37	8	YES	3.46	0.88	0.18	4.9	3.73	4.2	4.14	0.4
ShK domain protein 2	Hp_I16449_IG08393_L1019	63	19	6	YES	0.93	0.17	0	0	7.29	7.23	5.9	0.32
ShK domain protein 3	Hp_I28418_IG20362_L498	116	2	2	YES	0.39	0	0	0	6.77	4.35	3.2	0
ShK domain protein 4	Hp_I18845_IG10789_L800	143	7	2	YES*	0.24	0.67	0	0	4.17	4.57	3.66	0
Superoxide dismutase	Hp_I17015_IG08959_L959	188	2	1	YES	0.1	0.2	0.1	5.26	3.93	5.58	4.45	3.27
Sushi-like	Hp_I12998_IG04942_L2000	201	1	1	YES	0.04	0.18	0	0	0	5.89	2.93	0.26
Sushi-like	Hp_I05508_IG00969_L1683	199	1	1	YES	0.05	0	0	7.15	8.1	7.17	4.19	0
Sushi-like	Hp_I02678_IG00262_L1549	181	4	2	YES	0.12	0.11	0	0	2.57	5.6	4.11	0.28
Sushi-like	Hp_I25330_IG17274_L553	165	2	1	YES	0.16	0	0	0	4.66	5.08	0	0.39
Sushi-like	Hp_I15902_IG07846_L1103	160	3	2	YES	0.17	0	0	0	2.88	6.89	6.09	0
Sushi-like	Hp_I36017_IG27961_L415	148	3	1	YES*	0.22	0	0	3.67	4.6	3.52	1.46	0
Sushi-like	Hp_I19831_IG11775_L742	138	2	2	YES	0.25	0	0	0	5.94	5.42	1.5	0
Sushi-like	Hp_I24294_IG16238_L579	126	4	2	YES	0.34	0.99	0	0	0	4.96	4.61	0
Sushi-like	Hp_I14129_IG06073_L1461	122	11	4	YES*	0.35	0	0	0	3.29	4.15	3.81	0
Sushi-like	Hp_I06096_IG01167_L557	123	4	2	YES	0.35	0	0	0	5.12	4.85	2.67	0
Sushi-like	Hp_I31234_IG23178_L463	115	8	2	YES	0.41	0.21	0	0	3.34	3.89	1.41	0
Sushi-like	Hp_I15157_IG07101_L1223	114	6	4	YES	0.42	0.22	0	0	2.31	7.1	5.51	0
Sushi-like	Hp_I17476_IG09420_L907	106	13	3	YES	0.45	0.3	0	5.01	4.9	5.82	2.5	0.41
Sushi-like	Hp_I25184_IG17128_L557	92	4	3	YES	0.58	0.16	0	2.31	4.2	4.59	0	0
Sushi-like	Hp_I27009_IG18953_L521	89	3	3	YES*	0.6	0	0	0	0	2.82	1.37	0
Sushi-like	Hp_I08175_IG02172_L1570	84	21	7	YES*	0.65	0.23	0	0	5.39	4.38	2.33	0.28
Sushi-like	Hp_I21774_IG13718_L648	83	15	3	YES*	0.66	0	0	0	5.38	6.31	0	0
Sushi-like	Hp_I10793_IG03481_L623	78	8	4	YES	0.69	0.13	0	0	2.5	3.25	2.8	0
Sushi-like	Hp_I25217_IG17161_L558	69	9	3	YES	0.83	3.18	0	0	0	5.52	4	0
Sushi-like	Hp_I09123_IG02646_L960	70	22	6	YES	0.83	1.91	0.3	0	5.18	4.95	5.05	0.41
Sushi-like	Hp_I09124_IG02646_L958	67	22	6	YES	0.84	0	0	0	5.02	5.35	4.02	0.32
Sushi-like	Hp_I08844_IG02506_L1048	64	36	5	YES	0.93	0	0	6.48	2.94	4.71	0	0
Sushi-like	Hp_I08843_IG02506_L1058	55	34	5	YES	1.07	0	0	2.34	4.62	5.61	1.26	0
Sushi-like	Hp_I09769_IG02969_L1009	53	22	7	YES	1.16	1.07	0	1.86	2.36	4.07	2.97	0.32
Sushi-like	Hp_I27961_IG19905_L502	47	9	3	YES*	1.26	0	0	0	4.77	0.86	2.38	0.4
Sushi-like	Hp_I16462_IG08406_L1016	36	44	8	YES	1.48	0.6	0	5.56	6.99	6	4.77	0
Sushi-like	Hp_I11401_IG03785_L521	29	8	4	YES	1.7	0	0	0	3.99	5.01	0	0
Sushi-like	Hp_I10607_IG03388_L607	22	30	7	YES	2.1	0	0	0	6.92	7.79	1.92	0
Sushi-like	Hp_I10518_IG03343_L562	17	33	6	YES	2.32	2.12	0	2.3	4.43	5.47	2.66	0
Sushi-like	Hp_I25642_IG17586_L548	15	20	6	YES	2.4	2.7	0	0	0	4.95	3.27	0
Sushi-like	Hp_I25250_IG17194_L547	12	43	4	YES	2.47	0	0	0	6.81	6.81	2.27	1.77
Sushi-like	Hp_I24007_IG15951_L583	11	46	7	YES	2.59	1.95	0.15	4.45	6.6	7.37	3.47	0
Sushi-like	Hp_I11402_IG03785_L390	10	7	5	YES*	2.63	0	0	0	4.38	5.58	0	0
Sushi-like	Hp_I10517_IG03343_L655	8	38	7	YES	3.1	1.34	0	0	0	4.88	3.48	0.36
SXC-like 1	Hp_I01411_IG00099_L1170	1	54	2	YES	35.79	15.02	0	4.55	4.14	8.07	5.19	3.75
SXC-like 2	Hp_I12047_IG04108_L363	2	48	3	YES	13.67	0.91	0	0	5.41	11	7.12	0.81
SXC-like 3	HELDS7W07H0BVM	66	11	1	YES	0.86	0	0	0	3.26	3.23	0	0
SXC-like 4	GNK0QLK03GQOZO	68	19	2	YES	0.84	0	0.23	9.71	8.69	8.79	4.47	0
SXC-like 5	Hp_I50760_IG42704_L244	90	4	1	YES	0.6	0	0	0	4.08	7.27	0	0
SXC-like 6	Hp_I31855_IG23799_L456	111	2	2	YES	0.43	0.4	0	3.54	4.89	5.4	2.82	0
SXC-like 7	Hp_I01458_IG00105_L1005	134	5	3	YES	0.29	0	0	1.86	7.19	5.57	2.74	0
SXC-like 8	Hp_I43570_IG35514_L336	135	3	1	YES	0.27	0.25	0	0	0	8.24	5.28	0
SXC-like 9	Hp_I05057_IG00828_L820	184	3	1	YES	0.11	0	0	1.9	4.46	4.27	4.24	1.95
Thioredoxin peroxidase	Hp_C00215_IG00001_L710	107	6	3	NO	0.44	2.15	0.44	6.66	6.86	8.29	5.56	8.79
TIL-domain containing protein	Hpb-Sequence-14	59	6	2	YES	1.04	0	0	5.14	7.41	7.99	4.34	0
TTR-06	Hp_I04525_IG00683_L718	179	2	1	YES	0.13	0.4	0	0	7.11	7.93	6.95	0
TTR-10	Hp_I19958_IG11902_L735	182	1	1	YES	0.12	0.38	0	6.77	4.28	5.6	4.08	0
VAL-01 FRAGMENT variant	GNK0QLK03HBAHW	shared iso	n/a	n/a	YES*	0	1.75	0	2.59	0	0	0	0
VAL-01 FRAGMENT variant	Hp_I02288_IG00202_L430	144	2	1	YES*	0.23	0	0	0	3.43	2.57	1.44	0
VAL-01 FRAGMENT variant	GSXTT4C07IB13H	103	5	2	YES*	0.48	2.06	0.79	0	2.65	0	0	0
VAL-01.1	Hp_I13898_IG05842_L1539	shared iso	n/a	n/a	YES	0	6.11	0.92	0	2.43	3.96	10.3	0.28
VAL-01.2	Hpb-VAL-1.2	46	51	10	YES*	1.27	4.44	0.51	0	0	3.84	7.78	0
VAL-01.3	Hp_I04202_IG00583_L1521	21	113	11	YES	2.12	2.68	0.52	3.67	8.27	10.44	3.67	3.11
VAL-01.4	Hp_I08791_IG02480_L1486	87	19	6	YES	0.62	1.36	0.13	0	0	0.79	4.33	0
VAL-01.5 FRAGMENT	Hp_I22486_IG14430_L629	34	23	4	YES*	1.59	5.93	0.72	0	3.46	2.94	3.15	0
VAL-01.6 FRAGMENT	FL8UM6J01DXUGS	9	11	2	YES*	2.77	2.58	0.94	0	0	0	2.37	0
VAL-01.7 FRAGMENT	Hp_I17933_IG09877_L867	38	30	6	YES*	1.45	1.13	0.65	0	3.86	0.77	2.86	0
VAL-01.8	Hp_I02283_IG00202_L1498	108	9	6	YES	0.44	0.26	0	0	5.67	4.99	1.93	0
VAL-01.9	Hp_I14033_IG05977_L1489	shared iso	n/a	n/a	YES	0	0.06	0	0	2.44	4.85	3.25	0.28
VAL-02.1	Hp_I07953_IG02060_L1482	shared iso	n/a	n/a	YES	0	6.94	0	0	0	1.38	6.83	0
VAL-02.2	Hp_I15068_IG07012_L1238	shared iso	n/a	n/a	YES	0	20.48	1.55	0	0	0	5.22	2.53
VAL-02.3	Hpb-VAL-2.3	124	11	5	YES	0.35	2.43	0.47	0	0	3.93	9.02	0
VAL-03.1	Hpb-VAL-3	50	35	9	YES	1.2	8.39	0.53	0	4.35	5.55	7.83	0
VAL-03.2 (C-terminal)	Hp_I48980_IG40924_L272	shared iso	n/a	n/a	YES*	0	6.89	0	2.93	0	0	3.55	0
VAL-03.2 (N-terminal)	Hp_I19215_IG11159_L774	shared iso	n/a	n/a	YES*	0	0.51	0	2.62	0	2.7	5.01	0.34
VAL-04	Hpb-VAL-4	133	2	2	YES	0.3	5.3	0.14	3.2	6.43	8.57	8.86	0.32
VAL-05	Hpb-VAL-5	150	3	3	YES	0.2	0.87	0.06	0	0	1.35	4.81	0.77
VAL-06	Hpb-VAL-6	117	5	4	YES	0.39	1.12	0	0	4.27	6.14	5.94	0.29
VAL-07.1	Hpb-VAL7.1	3	75	12	YES	7.29	13.49	1.02	0	7.05	7.62	6.75	0
VAL-07.2	Hp_I01453_IG00104_L978	43	48	8	YES*	1.39	6.69	0.83	0	3.73	4.29	6.34	0
VAL-07.3	Hpb-VAL-7.3	5	81	10	YES	5.55	19.24	1.02	6.67	8.86	7.56	4.51	0.32
VAL-07.4	Hp_I01449_IG00104_L991	4	111	12	YES	6	9.16	0	7.03	10.14	8.73	5.23	0.32
VAL-07.5	Hp_I01454_IG00104_L794	shared iso	n/a	n/a	YES	0	9.87	0.88	0	2.79	4.2	5.25	0.7
VAL-09	Hp_I14221_IG06165_L1437	60	29	8	YES	1.04	1.6	0.27	0	0	0.72	7.57	0
VAL-10	Hp_I18253_IG10197_L840	28	14	8	YES	1.71	0.94	0	0	7.81	8.32	7.53	0
VAL-12	Hpb-VAL-12	93	10	6	YES	0.57	1.08	0.07	1.82	2.91	6.92	7.77	0.3
VAL-13	Hp_I13967_IG05911_L1505	101	11	7	YES	0.49	2.48	0	0	3.81	7.13	5.44	2.38
VAL-14	Hpb-VAL-14	175	3	2	YES	0.14	1.12	0	0	2.28	6.37	6.78	0
VAL-17	Hp_I08289_IG02229_L1998	200	2	1	YES*	0.05	0.89	0	0	2.79	4.3	4.27	0
VAL-19.1	Hp_I05657_IG01019_L1010	77	8	5	YES	0.71	0.97	0	0	7.12	7.46	4.47	0
VAL-19.2	Hp_I05659_IG01019_L943	189	1	1	YES	0.1	0.7	0	0	0	3.97	3.63	0
VAL-23	Hp_I18364_IG10308_L833	121	6	3	YES	0.36	0.1	0	3.43	7.46	4.83	3.03	0
VAL-25	Hp_I19276_IG11220_L774	118	4	2	YES	0.38	0	0	8.09	8.04	7.41	2.81	0
VAL-27	Hp_I03094_IG00334_L1829	190	5	2	YES	0.1	0	0	0	3.71	3.37	1.21	0
VAL-28	Hp_I01661_IG00124_L1939	170	4	2	YES	0.15	0	0	0	6.87	6.8	0	0
VAL-29	Hp_I09193_IG02681_L996	192	1	1	YES	0.09	0	0	0	0	5.12	5.22	0
Zinc metalloprotease-2	Hp_I12444_IG04388_L2875	202	2	1	NO	0.03	0.77	0	0	4.71	5.68	4.55	0.29
