# Supplementary material for: Secretion of Protective Antigens by Tissue-Stage Nematode Larvae Revealed by Proteomic Analysis and Vaccination-Induced Sterile Immunity
Source: PLoS Pathog. 2013 Aug 15;9(8):e1003492. doi: 10.1371/journal.ppat.1003492 (PMC3744408; doi:10.1371/journal.ppat.1003492)
Supplement: Table S2 — Full A-Z list of proteins identified in HES. As above for HES. (XLSX) [file ppat.1003492.s008.xlsx]

## Sheet: Table S2 = full HES A-Z
Protein	Isotig	emPAI rank	spectral count	peptides	SS?	emPAI_L4ES	emPAI_HES	emPAI_EggES	L3 RPKM	Day3 RPKM	Day5 RPKM	Adult RPKM	Eggs RPKM
ACE-1	Hp_I12803_IG04747_L2174	66	59	17	YES	1.4	1.57	0.13	1.85	2.22	7.87	5.79	0.89
ACE-2	Hp_I04629_IG00719_L1853	98	35	13	YES	0.76	1.04	0	0	2.87	5.84	4.27	0
ACE-3	Hp_I04627_IG00719_L1926	96	34	14	YES	0.64	1.07	0.05	0	3.83	5.25	4.45	0
Acid phosphatase	Hp_I04070_IG00550_L1810	353	2	1	NO	0	0.05	0.05	4.13	2.39	0.89	3.48	1.79
Acid phosphatase	Hp_I13897_IG05841_L1536	354	1	1	YES*	0	0.05	0	0	2.58	3.7	3.39	0.34
Actin	Hp_I01036_IG00067_L1461	178	13	6	NO	0.13	0.48	0	5.5	5.53	6.45	4.18	7.4
Actin	Hp_I15213_IG07157_L1209	224	6	4	NO	0	0.3	0	3.2	4.54	4.94	3.32	0.3
Actin depolymerising factor	Hp_I09037_IG02603_L1188	285	3	2	NO	0	0.15	0.16	2.6	4.73	5.33	5.21	4
Aldolase	Hp_I07682_IG01925_L1479	160	18	8	YES	0.43	0.58	0.62	7.4	7.15	9.25	8.88	6.14
Aldolase	Hp_I15275_IG07219_L1202	221	4	4	NO	0	0.32	0	0	2.32	0	5.08	0
Aldolase	Hp_I14477_IG06421_L1364	296	2	2	NO	0	0.13	0.14	5.24	2.47	2.69	5.08	0.36
Alpha amylase	Hp_I12757_IG04701_L2227	304	5	3	YES*	0	0.12	0	1.76	2.22	2.65	3.22	0.35
Alpha-L-fucosidase family member	Hp_I06717_IG01420_L1655	319	3	2	YES	0	0.1	0	2.32	3.92	4.63	4.64	2.99
Alpha-mannosidase family member	Hp_I03660_IG00449_L3044	361	1	1	YES	0	0.03	0	1.92	5.07	5.29	4.6	5.84
Aminopeptidase	Hp_I04828_IG00770_L1532	272	4	3	NO	0	0.17	0	1.92	2.83	0.72	1.91	0
Annexin	Hp_I15761_IG07705_L1121	45	34	15	NO	0	2.17	0.08	3.65	5.1	5.37	5.08	2.66
APY-1.1	Hp_I15979_IG07923_L1089	18	56	17	YES	0	4.96	0.18	0	0	0	5.07	0
APY-1.2	Hp_I04667_IG00729_L1917	60	63	19	YES	0	1.8	0.18	1.78	0	0.7	3.5	1.41
APY-1.3	Hp_I15931_IG07875_L1098	20	53	18	YES	0	4.48	0.18	0	0	0.75	6.01	0
APY-2	Hpb-APY-2	44	41	11	YES	0	2.18	0.08	0	2.52	3.86	6.95	0.27
APY-3	Hpb-APY-3	68	41	11	YES	2.44	1.56	0	0	5.49	6.52	5.12	0
APY-4	Hp_I16073_IG08017_L1072	94	15	9	YES	0.17	1.11	0	0	0	2.27	5.89	0
Arginine kinase	Hp_I15720_IG07664_L1128	218	7	4	NO	0	0.33	1.67	0	0	0	5.6	0.38
Aspartate aminotransferase	Hp_I17693_IG09637_L890	326	2	1	YES	0	0.09	0	1.88	3.39	4.34	3.54	0
Aspartyl protease (necepsin)	Hp_I37752_IG29696_L390	72	6	4	YES*	0	1.43	0	0	0	2.69	0	0
Aspartyl protease (necepsin)	Hp_C20853_IG04237_L656	91	14	5	YES*	0	1.12	0	0	5.37	6.13	5.67	0
Aspartyl protease (necepsin)	Hp_I13909_IG05853_L1521	120	27	9	YES	0	0.8	0	5.13	5.83	8.85	8.82	0.4
Aspartyl protease (necepsin)	Hp_I07647_IG01907_L1568	155	16	8	YES	0	0.61	0	0	2.81	3.4	1.22	0.28
Aspartyl protease (necepsin)	Hp_I08139_IG02154_L1715	181	15	7	YES	0	0.46	0	0	5.51	4.35	4.04	0.33
Aspartyl protease (necepsin)	Hp_I14662_IG06606_L1314	250	4	3	YES*	0	0.21	0	0	0	0.73	4.33	0.29
Astacin protease family member	Hp_I39109_IG31053_L385	84	14	3	YES*	0	1.22	0	0	0	0	3.79	1.47
Astacin protease family member	Hp_I35180_IG27124_L413	86	14	3	YES*	0	1.21	0	0	0	0	2.9	0
Astacin protease family member	Hp_I28187_IG20131_L501	87	7	5	YES*	0	1.2	0	0	0	0	3.64	0.4
Astacin protease family member	Hp_I05357_IG00918_L1570	116	29	11	YES*	0	0.85	0	0	0	0.85	4.22	0
Astacin protease family member	Hp_I00798_IG00050_L1759	144	30	9	YES*	0.16	0.68	0	0	2.4	3.86	3.98	0
Astacin protease family member	Hp_I13832_IG05776_L1555	145	21	10	YES	0.24	0.67	0	0	5.66	4	4.17	0
Astacin protease family member	Hp_I02113_IG00176_L856	150	15	4	YES*	0	0.64	0	0	0	0	3.42	0
Astacin protease family member	Hp_I02112_IG00176_L863	156	12	5	YES*	0	0.6	0	0	0	0	4.03	0
Astacin protease family member	Hp_I07497_IG01832_L1722	170	19	8	YES*	0	0.52	0	0	0	0	4.96	0
Astacin protease family member	Hp_I02109_IG00176_L1606	188	18	6	YES*	0	0.43	0	1.79	0	0.71	4.05	0.28
Astacin protease family member	Hp_I07496_IG01832_L2183	215	23	7	YES*	0	0.34	0	0	0	0.9	4.91	0
Astacin protease family member	Hp_I13080_IG05024_L1939	227	13	5	YES	0	0.29	0	0	4.31	5.2	5.14	0.32
Astacin protease family member	Hp_I16239_IG08183_L1050	238	6	3	YES*	0.49	0.25	0	0	4.28	0.85	4.02	0
Astacin protease family member	Hp_I15919_IG07863_L1092	277	5	2	YES*	0	0.16	0	0	0	1.39	3.54	0
Astacin protease family member	Hp_I00801_IG00050_L1766	286	5	3	YES*	0	0.15	0	0	2.25	0.83	3.51	0
Astacin protease family member	Hp_I07526_IG01847_L1909	327	2	2	YES*	0	0.09	0	0	3.93	4.96	4.28	0
Astacin protease family member	Hp_I06818_IG01471_L1387	340	2	1	YES*	0	0.06	0	0	0	0	3.97	0.29
C-type lectin mannose receptor-like	Hp_I15536_IG07480_L1158	135	13	6	YES	0	0.72	0.91	1.84	0	0	5.62	0
Calmodulin	Hp_I14866_IG06810_L1276	341	1	1	NO	0	0.06	0	5.94	5.7	5.87	5.47	8.33
calmodulin-binding motif domain protein	Hp_I26723_IG18667_L526	273	1	1	YES	0	0.17	0.91	0	0	0	6.4	0
Calreticulin	Hpb-CRT	336	2	1	YES	0.31	0.07	0.14	5.95	6.9	7.28	6.01	7.44
Cathepsin A	Hp_I13848_IG05792_L1547	242	8	4	YES	0	0.23	0	0	0	0	6.55	0
Cathepsin A	Hp_I14926_IG06870_L1263	337	3	1	YES*	0	0.07	0	1.82	4.27	0.92	4.11	2.64
Cathepsin B-like cysteine protease	Hp_I14314_IG06258_L1412	342	2	1	YES	0.06	0.06	0.06	5.91	8.2	8.71	9.5	3.53
Chitin binding Peritrophin-A domain containing protein	Hp_I13075_IG05019_L1949	74	49	19	YES*	0	1.38	0	0	0	0.76	5.43	0
Chitinase	Hp_I13874_IG05818_L1547	157	27	7	YES	0	0.6	0	2.35	5.18	6.2	6.49	6.66
Chondroitin family member	Hp_I05472_IG00957_L1361	183	20	3	YES*	0	0.45	0.3	0	0	0	10.03	3.88
Chondroitin family member	Hp_I14119_IG06063_L1461	195	9	5	YES*	0	0.4	0.61	0	0	0	7.66	4.77
Chondroitin family member	Hp_I20654_IG12598_L702	305	2	1	YES	0	0.12	0.13	0	0	0	7.39	4.3
Chondroitin family member	Hp_I17130_IG09074_L942	328	2	1	YES	0	0.09	0.21	0	0	0	8.89	0
Chondroitin family member	Hp_I03767_IG00476_L1297	343	1	1	YES	0	0.06	0	0	0	0.82	3.48	3.16
CLaudin-like protein	Hp_I10219_IG03194_L762	310	1	1	NO	0	0.11	0	0	2.44	3.22	3.23	0.35
CSN-02	HICN8C104ERJYX	225	2	1	NO	0.79	0.3	0	0	3.18	6.44	3.81	0
CSN-03	GLSD98I05F32KD	258	2	1	NO	0	0.19	0	0	0	0	1.41	0
CSN-04	Hp_I10391_IG03280_L846	213	3	3	NO	0	0.35	0	1.9	0	2.59	2.23	0.43
CSN-05	Hp_I14935_IG06879_L1258	338	1	1	NO	0	0.07	0	4.79	5.2	4.24	3.06	2.3
CSP-01	Hp_I23530_IG15474_L600	69	16	5	YES	0.15	1.53	0	0	3.1	5.87	4.37	0
CSP-02	Hp_I17532_IG09476_L903	164	17	3	YES	0	0.56	0.1	0	0	0.77	9.31	0.42
CSP-03	Hp_I11897_IG04033_L376	113	11	3	YES	0	0.87	0	2.65	0	2.73	2.66	0.78
CSP-04	HICN8C106G7A6R	35	6	3	YES*	1.49	2.67	0	0	5.48	6.34	0	0
CSP-04	Hp_I46955_IG38899_L299	139	3	2	YES*	0	0.7	0	4.15	7.97	10.14	3.45	2.4
CSP-04	GSXTT4C07H9V8V	184	5	2	YES	0	0.45	0	0	5.42	5.98	2.61	0
CSP-06	Hp_I26246_IG18190_L526	121	9	3	YES*	0	0.8	0	0	0	0	3.14	0
CSP-07	Hp_I27637_IG19581_L511	278	5	1	YES	0	0.16	0	0	2.58	4.15	3.76	2.92
CSP-08	FL8UM6J01B7CV6	58	9	2	YES*	0	1.83	1.06	0	0	0	2.5	0
CSP-10	Hp_I19378_IG11322_L765	311	2	1	YES*	0	0.11	0	0	4.69	2.97	2.82	0
CSP-11	Hp_I28887_IG20831_L493	205	4	2	YES	0	0.38	0	0	0	0	5.29	0
CSP-12	Hp_I06986_IG01555_L958	329	3	1	YES	0	0.09	0	4.05	2.62	4.24	3.4	0
CSP-14	Hp_I05927_IG01110_L916	264	4	1	YES	0.43	0.18	0	0	7.89	8.04	5.56	0
CSP-16	Hp_I21268_IG13212_L674	192	4	2	YES	1.37	0.42	0	0	6.14	6	3.08	1.39
CSP-18	Hp_I08021_IG02095_L2057	333	2	2	YES	0	0.08	0	0	0	0	3.89	0
CSP-19	Hp_I06659_IG01391_L1864	359	1	1	YES*	0	0.04	0	0	2.64	5.01	4.35	0.27
CSP-21	Hp_I18812_IG10756_L802	312	1	1	YES	0	0.11	0.12	3.92	8.8	7.17	8.18	2.95
CSP-22	Hp_I29959_IG21903_L478	259	1	1	YES	0	0.19	0	0	0	0.87	1.4	0
Cyclophilin	Hp_I19989_IG11933_L735	128	14	3	NO	1.92	0.76	1.92	5.7	2.45	6.94	5.64	3.24
Cyclophilin	Hp_I17340_IG09284_L922	222	4	3	YES	0.79	0.32	0.62	5.62	5.44	6.9	3.81	6.2
Cystatin	Hp_I02126_IG00179_L738	206	6	2	YES	0.25	0.38	0.12	5.12	4.07	4.98	4.31	6.94
Cysteine protease (necpain)	Hp_I15488_IG07432_L1169	196	10	5	YES	0.07	0.4	0	0	6.54	9.14	11.73	0
Cytochrome C	Hp_I02604_IG00247_L647	297	1	1	NO	0.14	0.13	0.29	5.86	3.02	4.96	2.77	4.76
Deoxyribonuclease II family member	Hp_I15874_IG07818_L1106	83	30	10	YES	1.16	1.23	0.08	2.31	3.6	3.87	4.53	0.39
Dipeptidyl Peptidase Four (IV) family member FRAGMENT	FL8UM6J01BCVJW	70	10	3	YES*	0	1.45	0	0	0	0	2.41	0
Dipeptidyl Peptidase Four (IV) family member FRAGMENT	Hp_I21073_IG13017_L680	79	13	6	YES*	0	1.27	0	0	2.47	0	3.44	0.86
Dipeptidyl Peptidase Four (IV) family member FRAGMENT	GKYPR1L02BZ2HH	171	1	1	YES*	0	0.52	0	0	0	0	2.8	0
DOMON domain containing protein	Hp_I21746_IG13690_L653	298	2	1	YES	0	0.13	0.14	3.13	3.99	3.18	4.21	4.04
DOMON domain containing protein	Hp_I17860_IG09804_L877	320	3	1	YES	0	0.1	0	0	3.12	6.61	6.66	0
DUF148 domain containing protein	Hp_I20153_IG12097_L724	136	9	5	YES*	0	0.71	0	0	0	3.29	3.16	0.82
DUF19 domain containing protein	Hp_I23293_IG15237_L606	228	3	1	YES*	0	0.29	0	0	2.51	3.28	2.82	0.37
DUF19 domain containing protein	Hp_I19083_IG11027_L784	245	2	2	YES*	0	0.22	0	0	0	3.18	2.33	0
DUF19 domain containing protein	Hp_I17830_IG09774_L878	253	3	2	YES	0	0.2	0	0	3.4	5.2	3.95	0.42
DUF19 domain containing protein	Hp_I06970_IG01547_L1058	279	3	2	YES	0	0.16	0	0	5.04	5.18	4.87	0.39
enolase	Hp_I06748_IG01436_L1580	62	41	15	NO	0.32	1.74	2.83	6.52	4.27	5.64	3.31	3.83
EPS-related family member FRAGMENT	HELDS7W07INWL7	219	1	1	NO	0	0.33	0	0	0	2.29	0	0
ERM family member	Hp_I12527_IG04471_L2582	344	3	2	NO	0	0.06	0	3.62	4.13	5.54	6.42	4.53
Esterase-lipase domain containing protein FRAGMENT	FL8UM6J01DGLOO	161	1	1	NO	0	0.58	0	0	0	0	2.72	0
Eukaryotic translation elongation factor 1A	Hp_I01926_IG00152_L2229	122	2	2	NO	0	0.8	0.36	2.66	6.96	8.75	4.19	5.25
Eukaryotic translation elongation factor 2	Hp_I00697_IG00045_L2819	345	2	2	NO	0	0.06	0	2.3	4.13	6.57	4.38	4.5
Evr1_Alr family protein	Hp_I12754_IG04698_L2228	313	5	3	YES	0	0.11	0	0	4.2	3.25	3.29	0.31
Fatty acid and retinol binding protein	Hp_I03365_IG00388_L986	154	18	5	YES	0.81	0.62	0	5.6	6.42	7.93	2.88	4.71
Fatty acid and retinol binding protein	Hp_I20368_IG12312_L714	239	3	2	YES*	0	0.25	0	2.7	0	1.41	1.31	0
Fatty acid and retinol binding protein FRAGMENT	Hp_I26349_IG18293_L526	274	2	1	YES*	0	0.17	0	0	2.56	2.3	2.71	0
Ferritin	Hp_I21076_IG13020_L685	158	5	4	NO	0	0.6	0	7.02	2.47	5.73	4.22	2.54
fumarase	Hp_I06697_IG01410_L1724	355	1	1	NO	0	0.05	0.23	4.89	4.72	6.49	4.35	3.83
Galectin	Hp_I15853_IG07797_L1115	147	19	5	NO	0	0.66	0	7.74	4.44	5.58	4.21	2.27
Galectin	Hp_I17563_IG09507_L902	254	4	2	NO	0	0.2	4	0	0	0	4.14	0
Galectin	Hp_I22496_IG14440_L632	290	1	1	NO	0	0.14	0	3.16	3.45	5.33	4.85	0.89
Galectin	Hp_I04721_IG00743_L1466	306	4	2	NO	0	0.12	0	4.96	5.4	7.61	3.81	1.76
Galectin	Hp_I09267_IG02718_L952	330	2	1	NO	0	0.09	0	0	5.1	9.09	4.93	0.32
Glutathione S-transferase	Hp_I09610_IG02889_L771	211	6	3	NO	0.24	0.36	0.11	0	0	4.98	4.09	4.33
Glycosyl hydrolase family 31 protein	Hp_I14762_IG06706_L1297	299	3	2	NO	0	0.13	0	1.82	2.71	2.32	3.48	4.01
GST-2	Hp_I19625_IG11569_L752	117	14	6	NO	0	0.84	1.18	3.28	3.81	5.14	5.4	4.41
Hexokinase	Hp_I13426_IG05370_L1731	167	14	9	NO	0	0.53	0.82	0	0	0	6.37	0.33
Histidine acid phosphatase	Hp_I14559_IG06503_L1342	346	2	1	YES*	0	0.06	0	0	2.29	2.27	3.67	0.29
Histone	Hp_I03024_IG00319_L791	172	14	4	NO	0	0.51	0.11	2.96	3.22	6.55	3.31	5.72
Histone	Hp_I03865_IG00501_L670	240	2	1	NO	0	0.25	0.26	3.42	3.95	6.89	4.97	6.06
HSP60	Hp_I12932_IG04876_L2052	201	9	7	NO	0	0.39	0.42	4.26	4.7	5.38	4.97	4.7
HSP70	Hp_I12624_IG04568_L2400	287	7	4	NO	0	0.15	0.12	2.74	2.79	3.51	4.29	4.49
Hyaluronidase	Hp_I14766_IG06710_L1294	300	3	2	YES*	0	0.13	0	0	2.3	0.73	3.32	0
Independent phosphoglycerate mutase	Hp_I13238_IG05182_L1840	356	1	1	NO	0	0.05	0.77	5.04	3.49	4.74	3.74	3.85
Keratin-like protein	Hp_I10155_IG03162_L783	100	12	6	YES	0	1.01	0	0	5.57	4.66	3.59	0
Keratin-like protein	Hp_I18857_IG10801_L798	216	4	3	YES	0	0.34	0	4.15	3.21	3.72	3.57	0
Keratin-like protein	Hp_I18969_IG10913_L793	314	1	1	YES	0	0.11	0	0	2.42	3.73	2.93	0.7
Kunitz inhibitor	Hp_I07995_IG02081_L699	123	7	4	YES*	0	0.78	0	0	2.46	0	4.53	0
Kunitz inhibitor	Hp_I45281_IG37225_L323	197	1	1	YES	0	0.4	0	0	0	0	7.16	0
Kunitz inhibitor	Hp_I47440_IG39384_L295	229	3	1	YES	0	0.29	0	0	0	1.86	6.61	0
Kunitz inhibitor	Hp_I17417_IG09361_L913	260	2	2	YES	0	0.19	0	3.54	3.08	0.89	4.08	3.42
Kunitz inhibitor	Hp_I07249_IG01697_L637	301	2	1	YES	0	0.13	0	0	0	0	8.73	0
Ladder	Hp_I04570_IG00700_L4683	189	48	22	YES	0.26	0.43	0.11	1.8	6.15	7.29	5.15	0.38
Legumain	Hp_I02849_IG00289_L1962	265	11	3	YES	0.19	0.18	0.09	0	5.86	6.63	6.24	0
Legumain-like protein	Hp_I14527_IG06471_L1355	347	1	1	YES*	0	0.06	0	1.82	0	0	9.66	0.36
Lipase family protein	Hp_I15984_IG07928_L1087	217	9	4	YES*	0	0.34	0	0	0	0	4.08	0
Lipase-like protein	Hp_I14716_IG06660_L1305	255	4	3	YES	0	0.2	0	4.01	5.09	4.18	3.7	4.16
Lipocalin domain containing protein	Hp_I23324_IG15268_L606	179	5	3	NO	0	0.47	0.71	2.27	4.33	5.5	5.4	4.05
Lysozyme-1	Hp_I08665_IG02417_L1321	19	105	10	YES	1.62	4.49	0.67	2.77	6.52	4.99	5.14	0.36
Lysozyme-2	Hp_I05758_IG01053_L926	30	94	7	YES	0.32	2.76	0	1.88	5.59	6.94	5.78	0
Lysozyme-3	Hp_I15778_IG07722_L1118	143	22	4	YES	0.17	0.69	0	2.66	3.75	6.17	5.9	0.38
Lysozyme-4	Hp_I03085_IG00332_L1160	243	8	3	YES	0	0.23	0	0	4.15	4.77	3.67	0.3
Lysozyme-5	Hp_I05746_IG01049_L1033	208	7	4	YES*	0	0.37	0	0	8.16	8.51	6.8	0
Lysozyme-6	Hp_I27254_IG19198_L516	89	10	5	YES	0	1.13	0	0	0	5.02	3.16	0
Lysozyme-7	Hp_I16107_IG08051_L1068	280	4	2	YES	0	0.16	0	0	0	4.95	4.5	0.31
Lysozyme-8	Hp_I18858_IG10802_L799	119	14	3	YES	0.11	0.82	0	0	4.65	4.41	3.3	0
Macrophage migration inhibitory factor	Hp_I26227_IG18171_L535	162	8	3	NO	0	0.58	0.18	3.34	3.2	5.05	3.83	4.71
Malate dehydrogenase	Hp_I15168_IG07112_L1217	339	1	1	NO	0	0.07	0.07	7.55	4.7	5.72	4.57	1.86
MD / EGF_CA domain-containing protein	Hp_I13627_IG05571_L1638	357	2	1	YES*	0	0.05	0	0	0	0.71	3.68	0
MD / vWFA domain-containing protein	Hp_I12819_IG04763_L2150	307	7	3	YES*	0	0.12	0	1.85	2.34	3.06	3.66	0.26
MD domain containing protein	Hp_I36451_IG28395_L407	251	3	1	YES*	0	0.21	0	0	0	2.64	0	0
MD-domain containing protein FRAGMENT	GKYPR1L02BS5TG	185	3	2	YES*	0	0.45	0	0	0	0	1.46	0
Methylmalonyl-CoA epimerase	Hp_I03367_IG00388_L1146	shared iso	NA	NA	NO	0	0	0.07	6.19	2.33	2.49	4.56	3.6
MFP2	Hp_I15012_IG06956_L1244	99	29	9	NO	0	1.04	3.8	0	0	0	4.71	0.3
MFP2	Hp_I15422_IG07366_L1174	124	15	7	NO	0	0.77	1.66	0	0	0.74	4.23	0
MFP2	Hp_I15256_IG07200_L1205	140	23	7	NO	0	0.7	2.79	0	0	0	4.23	0.3
ML-domain containing protein	Hp_I17351_IG09295_L917	261	3	2	YES*	0	0.19	0	5.83	5.72	6.51	4.6	4.86
MSP-domain containing protein	Hp_I10419_IG03294_L714	85	32	6	NO	0	1.22	2.3	0	2.46	0.8	10.95	3.51
MSP-domain containing protein	Hp_I36714_IG28658_L408	168	5	1	NO	0	0.53	2.82	0	0	0	5.47	0
MSP-domain containing protein	Hp_I35752_IG27696_L420	246	3	1	NO	0	0.22	0.23	0	0	0	4.32	0
MSP-domain containing protein	Hp_I24881_IG16825_L563	281	4	1	NO	0	0.16	0.88	2.9	0	0	4.65	0
Myoglobin	Hp_I03894_IG00508_L604	6	51	7	YES	0	9.66	0.32	0	2.51	7.65	0	0.9
Myoglobin	Hp_I03893_IG00508_L677	10	44	7	YES	1.36	7.08	0	0	2.97	7.72	2.51	1.9
Myoglobin	Hp_I22261_IG14205_L639	24	26	7	YES	0.71	3.57	0	0	5.67	8.67	4.53	0
Myoglobin	Hp_I21133_IG13077_L683	25	58	8	YES	3.85	3.49	0.63	0	0	8.59	6.52	0.36
Myoglobin	Hp_C00053_IG00001_L722	37	31	7	YES	1.63	2.55	0	0	3.62	9.54	2.86	0
Myoglobin	Hp_I20188_IG12132_L723	50	45	7	YES	2.19	2.02	0.42	0	2.45	9.31	9.03	0
Myoglobin	Hp_I10817_IG03493_L822	54	36	7	YES	1.05	1.93	0	1.9	4.31	9.02	3.89	3.45
Myoglobin	Hp_I08959_IG02564_L1212	118	30	6	YES	0.54	0.84	0.15	0	0	7.82	3.32	0.9
Myoglobin	Hp_I02590_IG00245_L1152	169	16	5	YES	0.55	0.53	0	0	4.61	7.62	5.25	0.76
NSN-006	Hp_I24705_IG16649_L569	214	5	2	NO	0	0.35	0.17	0	0	0	5.5	0.92
NSN-011	GNK0QLK03G76TV	202	1	1	NO	0	0.39	0	3.07	0	0	0	0
NSN-101	GSXTT4C07IIS51	51	10	4	NO	0	2.01	0	0	4.38	3.89	0	0
NSN-102	Hp_I00841_IG00053_L616	103	13	2	NO	1.39	0.99	0.34	2.83	3.48	6.18	3.98	0.89
NSN-103	Hp_I04542_IG00689_L560	127	16	2	NO	0	0.76	0.27	0	0	0	3.4	0
NSP-001	Hp_I22851_IG14795_L620	38	45	6	YES	0	2.55	0.3	0	0	0	5.09	3.57
NSP-002	Hp_I23776_IG15720_L592	56	32	5	YES	0	1.89	0.52	2.28	0	0	5.26	0.38
NSP-003.1	Hp_I22470_IG14414_L621	32	25	6	YES	2.44	2.72	0.15	3.18	7.8	7.88	6.7	0.89
NSP-003.2	Hp_I17967_IG09911_L866	131	11	6	YES	1.64	0.74	0	0	8.06	7.78	5.49	0
NSP-003.4	Hp_I24175_IG16119_L582	64	12	6	YES	1.44	1.68	0	0	5.05	7.04	4.74	0
NSP-003.5	Hp_I07148_IG01640_L579	102	10	4	YES	0	1	0	0	0	5.95	3.85	0
NSP-003.6	Hp_I24240_IG16184_L580	132	7	4	YES	0	0.74	0	0	2.53	7.35	5.89	0
NSP-003.7	Hp_I00843_IG00054_L964	230	6	3	YES	0.19	0.29	0	1.87	8.36	5.78	3.01	0
NSP-004	Hp_I24607_IG16551_L570	40	36	4	YES	0.33	2.44	0	0	2.53	7.8	9.63	0
NSP-005	Hp_I25311_IG17255_L555	63	18	6	YES	1.47	1.73	0	0	3.91	6.7	7.07	0.39
NSP-006	Hp_I25440_IG17384_L551	78	32	3	YES	0.34	1.31	0	0	0	6.07	8.29	0
NSP-007	Hp_I24965_IG16909_L566	101	13	4	YES	0	1.01	0.16	0	0	0	6.24	0.38
NSP-009	Hp_I03750_IG00471_L768	173	14	3	YES	0	0.51	0.11	0	0	0	6.27	2.35
NSP-010	Hp_I02849_IG00289_L1962	266	11	3	YES	0	0.18	0	0	5.86	6.63	6.24	0
NSP-011	Hp_I22123_IG14067_L644	52	24	5	YES	0	1.99	0	0	0	0.82	3.61	0
NSP-012	Hp_I24997_IG16941_L561	137	9	4	YES	0	0.71	0	0	3.58	6.9	6.75	0
NSP-013	Hp_I10597_IG03383_L595	176	10	2	YES	0	0.49	0	0	0	0	3.94	0
NSP-014	Hp_I23615_IG15559_L596	67	14	6	YES	0	1.57	0.15	0	0	0	8.28	4
NSP-015	Hp_I06471_IG01302_L830	42	10	4	YES	1.76	2.38	0	1.9	8.31	7.9	4.18	0
NSP-018	Hp_I10136_IG03152_L609	182	8	2	YES	0.71	0.46	0	0	4.32	7.76	7.21	0
NSP-019	Hp_I21313_IG13257_L675	125	10	5	YES	0	0.77	0.13	0	0	0	6.57	0.36
NSP-020	Hp_I14648_IG06592_L1319	186	10	5	YES	0.68	0.45	0	0	4.32	5.43	5.14	0
NSP-021	Hp_I34581_IG26525_L426	88	10	3	YES	2.33	1.15	0	4.41	8.73	8.4	8.11	0
NSP-024	Hp_I07202_IG01671_L440	138	5	2	YES	0	0.71	0	0	0	0	2.53	0
NSP-025	Hp_I01384_IG00096_L1790	262	5	4	YES	0.1	0.19	0	1.88	7.9	5.89	3.74	0.83
NSP-026	Hp_I23801_IG15745_L592	141	7	4	YES	0	0.7	0	0	0	0.83	8.21	3.92
NSP-028	Hp_I18045_IG09989_L856	187	6	4	YES	0	0.45	0	0	0	3.99	3.58	0
NSP-029	Hp_I28140_IG20084_L502	209	6	2	YES	0	0.37	0.92	0	0	0	6.21	0
NSP-030	Hp_I19157_IG11101_L778	149	9	4	YES	0	0.65	1.09	1.92	0	0.79	5.58	5.07
NSP-031	Hp_I21565_IG13509_L658	151	7	4	YES	0	0.64	0	0	0	1.47	3.91	1.94
NSP-032	Hp_I20274_IG12218_L717	315	4	1	YES	0	0.11	0	0	2.91	6.06	4.96	0
NSP-033	Hp_I13332_IG05276_L1776	256	7	4	YES	0	0.2	0	0	0	0	5.72	0.27
NSP-035	Hp_I20989_IG12933_L687	236	4	2	YES	0	0.26	0	0	0	4.53	3.21	0
NSP-036	Hp_I30191_IG22135_L475	267	2	1	YES	0.66	0.18	0	0	0	4.96	3.4	0
NSP-037	Hp_I22876_IG14820_L620	291	2	1	YES	0	0.14	0	0	0	0	6.73	0.37
NSP-038	Hp_I24138_IG16082_L581	292	2	1	YES	0	0.14	0	2.88	2.53	0	6.11	0.91
NSP-039	Hp_I35779_IG27723_L416	130	4	3	YES	0	0.75	1.67	0	0	0	7.22	0
NSP-040	Hp_I38626_IG30570_L389	82	14	2	YES	0.53	1.25	0	2.61	0	5.66	3.21	0.74
NSP-041	Hp_I45129_IG37073_L323	152	3	2	YES	0	0.63	0	0	0	3.46	5.65	0
NSP-042	Hp_I02051_IG00167_L1023	308	2	1	YES	0.96	0.12	0	0	8.63	7.45	3.9	0
NSP-044	Hp_I03611_IG00436_L810	321	2	1	YES	0	0.1	0	3.2	8.16	6.17	3.91	0
NSP-045	Hp_I06164_IG01191_L389	247	2	1	YES	0.53	0.22	0	0	8	8.22	4.8	0
NSP-046	Hp_I23867_IG15811_L593	223	3	2	YES	0	0.31	0	0	0	0.83	7.66	2.97
NSP-048	Hp_I21982_IG13926_L651	233	2	2	YES	0.68	0.28	0	0	5.38	5.5	3.12	0
NSP-050	Hp_I18903_IG10847_L800	322	2	1	YES	0	0.1	0	0	0	0	6.14	0.43
NSP-052	Hp_I22898_IG14842_L618	302	1	1	YES	0	0.13	0	0	8.49	5.72	4.4	0
NSP-053	Hp_I03160_IG00349_L1402	348	1	1	YES	0	0.06	0	0	0	0.73	3.67	0.84
NSP-054	Hp_I10911_IG03540_L610	231	2	2	YES	1.25	0.29	0	0	4.99	6.25	6.27	0
NSP-057	Hp_I19192_IG11136_L778	316	1	1	YES	0	0.11	0	0	0	0	4.35	0
NSP-059	Hp_I27107_IG19051_L520	282	1	1	YES	0	0.16	0	0	0	0.85	4.33	0
NSP-061	Hp_I40558_IG32502_L371	174	5	2	YES	0.24	0.51	0	0	0	4.19	3.46	0
NSP-062	Hp_I30075_IG22019_L477	198	2	2	YES	0	0.4	0	0	2.63	5.82	1.4	0
NSP-063	Hp_I29493_IG21437_L483	268	2	1	YES	0	0.18	0	0	3.3	5.16	4.73	0
NSP-101	Hp_I36373_IG28317_L409	23	29	3	YES	1.65	4.34	0	0	0	7.18	5.35	0
NSP-102 variant	Hp_I04319_IG00613_L428	133	7	3	YES	0	0.74	0	0	0	4.2	2.56	0
NSP-102 variant	Hp_I04318_IG00613_L541	shared iso	NA	NA	YES	0.58	0	0	0	6.57	7.72	0	0
Nucleoside diphosphate kinase	Hp_I03099_IG00335_L808	153	11	4	NO	0.36	0.63	1.06	3.46	4.84	6.96	4.36	3.56
Nucleoside transporter family protein	Hp_I14361_IG06305_L1396	349	3	1	NO	0	0.06	0	0	2.65	0	2.71	0.41
Phosphatidylethanolamine binding protein	Hp_I09383_IG02776_L925	163	11	4	YES	0.21	0.57	1.14	4.44	5.49	6.34	5.76	4.14
Phosphoglucomutase	Hp_I12915_IG04859_L2071	360	1	1	NO	0	0.04	0	3.75	3.11	3.7	3.49	3.28
Phospholipase D	Hp_I05599_IG00999_L1151	220	6	3	NO	0	0.33	0	0	2.33	0	2.2	0
PIWI-domain containing protein	Hp_I07398_IG01783_L3136	362	1	1	NO	0	0.03	0	2.61	2.81	4.11	4.81	5.56
PLN02980 multidomain containing protein	Hp_I28383_IG20327_L491	203	5	2	YES	0.68	0.39	0	0	0	4.74	4.71	0
Poly(U)specific endoribonuclease	Hp_I13201_IG05145_L1858	212	16	5	YES	0	0.36	0	1.78	2.65	5.16	6.98	0.27
Propylcarboxypeptidase	Hp_I13824_IG05768_L1558	317	3	2	YES*	0	0.11	0	2.35	3.66	4.24	4.33	4.81
Protein disulfide isomerase	Hp_C02597_IG00028_L1734	234	5	5	YES*	0.22	0.27	0.1	6.03	8.18	10.81	8.77	7.62
Protein disulfide isomerase	Hp_I13312_IG05256_L1794	331	2	2	YES	0.46	0.09	0.05	3.77	7.01	6.11	4.76	7.64
Proteosome subunit alpha type-1	Hp_I01865_IG00143_L1409	350	1	1	NO	0	0.06	0	1.81	2.28	4.14	2.71	4.25
Ribosomal protein 60S L40 / Ubiquitin fusion protein	Hp_I02929_IG00301_L1280	77	3	1	NO	0	1.32	0	3.32	2.72	4.21	2.68	4.73
Scavenger receptor homolog	Hp_I16150_IG08094_L1063	283	3	2	NO	0	0.16	0	1.85	2.56	2.59	3.38	0.31
Scavenger receptor homolog	Hp_I13316_IG05260_L1787	332	2	2	NO	0	0.09	0	0	3.38	4.24	4.04	0.33
Serine carboxypeptidase	Hp_I13357_IG05301_L1766	148	22	10	YES	0	0.66	0	0	2.69	5.07	5.5	0.27
Serine carboxypeptidase	Hp_I13513_IG05457_L1688	323	3	2	YES*	0	0.1	0	1.79	2.41	2.86	3.35	0
Serine protease FRAGMENT	Hp_I31041_IG22985_L459	269	2	1	YES*	0	0.18	0	0	0	2.49	0	0.41
Serine protease FRAGMENT	Hp_I06715_IG01419_L1709	358	1	1	YES*	0	0.05	0	0	2.25	0	2.65	0.42
Serpin	Hp_I04280_IG00603_L1135	165	11	5	NO	0	0.54	0	3.09	3.15	2.72	2.5	0.31
Serpin	Hp_I15233_IG07177_L1208	177	9	6	NO	0	0.49	0	0	2.32	1.19	3.86	0.37
Serpin	Hp_I06273_IG01235_L1417	194	9	5	NO	0	0.41	0	1.81	2.63	4.64	3.41	0.41
ShK domain protein 1	Hp_I28744_IG20688_L490	112	14	4	YES	3.46	0.88	0.18	4.9	3.73	4.2	4.14	0.4
ShK domain protein 2	Hp_I16449_IG08393_L1019	275	3	2	YES	0.93	0.17	0	0	7.29	7.23	5.9	0.32
ShK domain protein 4	Hp_I18845_IG10789_L800	146	7	5	YES*	0.24	0.67	0	0	4.17	4.57	3.66	0
Superoxide dismutase	Hp_I17015_IG08959_L959	257	6	2	YES	0.1	0.2	0.1	5.26	3.93	5.58	4.45	3.27
Sushi-like	Hp_I25217_IG17161_L558	26	30	7	YES	0.83	3.18	0	0	0	5.52	4	0
Sushi-like	Hp_I25642_IG17586_L548	33	32	7	YES	2.4	2.7	0	0	0	4.95	3.27	0
Sushi-like	Hp_I10518_IG03343_L562	47	16	6	YES	2.32	2.12	0	2.3	4.43	5.47	2.66	0
Sushi-like	Hp_I24007_IG15951_L583	53	21	6	YES	2.59	1.95	0.15	4.45	6.6	7.37	3.47	0
Sushi-like	Hp_I09123_IG02646_L960	55	37	9	YES	0.83	1.91	0.3	0	5.18	4.95	5.05	0.41
Sushi-like	Hp_I10517_IG03343_L655	76	19	6	YES	3.1	1.34	0	0	0	4.88	3.48	0.36
Sushi-like	Hp_I09769_IG02969_L1009	97	33	7	YES	1.16	1.07	0	1.86	2.36	4.07	2.97	0.32
Sushi-like	Hp_I24294_IG16238_L579	104	15	3	YES	0.34	0.99	0	0	0	4.96	4.61	0
Sushi-like	Hp_I42038_IG33982_L358	106	5	3	YES	0	0.95	0	0	0	0	5.34	0
Sushi-like	Hp_I16462_IG08406_L1016	159	11	6	YES	1.48	0.6	0	5.56	6.99	6	4.77	0
Sushi-like	Hp_I17476_IG09420_L907	226	4	3	YES	0.45	0.3	0	5.01	4.9	5.82	2.5	0.41
Sushi-like	Hp_I08175_IG02172_L1570	244	7	4	YES*	0.65	0.23	0	0	5.39	4.38	2.33	0.28
Sushi-like	Hp_I15157_IG07101_L1223	248	4	2	YES	0.42	0.22	0	0	2.31	7.1	5.51	0
Sushi-like	Hp_I31234_IG23178_L463	252	1	1	YES	0.41	0.21	0	0	3.34	3.89	1.41	0
Sushi-like	Hp_I32811_IG24755_L446	263	1	1	YES*	0	0.19	0	0	3.39	4.15	2.84	0
Sushi-like	Hp_I12998_IG04942_L2000	270	6	3	YES	0.04	0.18	0	0	0	5.89	2.93	0.26
Sushi-like	Hp_I25184_IG17128_L557	284	2	1	YES	0.58	0.16	0	2.31	4.2	4.59	0	0
Sushi-like	Hp_I24494_IG16438_L573	293	1	1	YES	0	0.14	0	0	4.16	2.71	1.35	0
Sushi-like	Hp_I10793_IG03481_L623	303	1	1	YES	0.69	0.13	0	0	2.5	3.25	2.8	0
Sushi-like	Hp_I02678_IG00262_L1549	318	4	2	YES	0.12	0.11	0	0	2.57	5.6	4.11	0.28
Sushi-like	Hp_I16083_IG08027_L1071	334	2	1	YES	0	0.08	0	1.85	0	1.41	4.83	0.31
Sushi-like	Hp_I08799_IG02484_L1054	335	1	1	YES*	0	0.08	0	2.34	2.35	0	0	1.42
Sushi-like	Hp_I09124_IG02646_L958	shared iso	NA	NA	YES	0.84	0	0	0	5.02	5.35	4.02	0.32
SXC-like 1	Hp_I01411_IG00099_L1170	3	36	2	YES	35.79	15.02	0	4.55	4.14	8.07	5.19	3.75
SXC-like 2	Hp_I12047_IG04108_L363	109	4	2	YES	13.67	0.91	0	0	5.41	11	7.12	0.81
SXC-like 6	Hp_I31855_IG23799_L456	199	3	2	YES	0.43	0.4	0	3.54	4.89	5.4	2.82	0
SXC-like 8	Hp_I43570_IG35514_L336	241	3	1	YES	0.27	0.25	0	0	0	8.24	5.28	0
Thioredoxin peroxidase	Hp_C00215_IG00001_L710	46	21	7	NO	0.44	2.15	0.44	6.66	6.86	8.29	5.56	8.79
TIL domain containing protein	Hp_I05827_IG01076_L1116	288	4	2	YES*	0	0.15	0.35	0	0	0	2.89	0.38
Transaldolase	Hp_I14828_IG06772_L1278	294	3	2	NO	0	0.14	0	2.98	3.24	4.61	4.84	4.4
Triose phosphate isomerase	Hp_I15490_IG07434_L1165	193	10	5	NO	0	0.42	0.45	6.04	4.38	5.13	5.77	3.1
Trypsin family protein	Hp_I09306_IG02737_L816	107	12	7	NO	0	0.95	0	0	0	0	4.44	0.43
Trypsin family protein	Hp_I15710_IG07654_L1132	129	25	6	YES*	0	0.76	0.08	1.84	0	0.74	5.25	0
Trypsin FRAGMENT	Hp_I50524_IG42468_L249	210	1	1	YES*	0	0.37	0	0	0	0	2.99	0
TTR-01	Hp_I06078_IG01161_L583	7	60	11	YES	0	9.32	0.54	5.93	5.97	6.31	8.69	4.22
TTR-02	Hp_I07157_IG01645_L560	14	44	10	YES	0	6.25	0.56	6.96	2.54	5.12	5.03	1.49
TTR-03	Hp_I07158_IG01645_L560	21	40	9	YES	0	4.46	0	3.96	3.16	4.33	3.91	0.92
TTR-04	Hp_I10870_IG03519_L443	73	13	5	YES	0	1.43	0.2	0	0	0.9	3.62	3.12
TTR-05	Hp_I26601_IG18545_L528	49	19	5	YES	0	2.03	1.73	2.96	2.56	6.62	4.94	0.94
TTR-06	Hp_I04525_IG00683_L718	200	6	3	YES	0.13	0.4	0	0	7.11	7.93	6.95	0
TTR-07	Hp_I28361_IG20305_L498	110	10	3	YES	0	0.89	0	2.38	2.6	2.88	2.75	0
TTR-08	Hp_I28347_IG20291_L499	276	3	1	YES	0	0.17	0	0	0	0	3.93	0
TTR-10	Hp_I19958_IG11902_L735	207	3	2	YES	0.12	0.38	0	6.77	4.28	5.6	4.08	0
TTR-11	Hp_I22631_IG14575_L628	232	2	2	YES	0	0.29	0	0	0	6.13	5.78	0
TTR-12	Hp_I22712_IG14656_L625	295	1	1	YES	0	0.14	0	8.61	3.05	4.72	3.64	0.89
TTR-13	Hp_I23736_IG15680_L595	80	16	4	YES	0	1.27	0	6.22	0	0.83	0	1.45
TTR-14	Hp_I26060_IG18004_L536	235	3	1	YES	0	0.27	0	0	4.25	0	1.37	0.39
VAL FRAGMENT (uncharacterised)	Hp_I23919_IG15863_L585	289	1	1	YES*	0	0.15	0	0	0	0	3.21	0.91
VAL-01 FRAGMENT variant	GSXTT4C07IB13H	48	29	3	YES*	0.48	2.06	0.79	0	2.65	0	0	0
VAL-01 FRAGMENT variant	GNK0QLK03HBAHW	61	14	3	YES*	0	1.75	0	2.59	0	0	0	0
VAL-01 FRAGMENT variant	Hp_I02288_IG00202_L430	shared iso	NA	NA	YES*	0.23	0	0	0	3.43	2.57	1.44	0
VAL-01.1	Hp_I13898_IG05842_L1539	15	192	12	YES	0	6.11	0.92	0	2.43	3.96	10.3	0.28
VAL-01.2	Hpb-VAL-1.2	22	189	11	YES	1.27	4.44	0.51	0	0	3.84	7.78	0
VAL-01.3	Hp_I04202_IG00583_L1521	34	83	11	YES	2.12	2.68	0.52	3.67	8.27	10.44	3.67	3.11
VAL-01.4	Hp_I08791_IG02480_L1486	75	54	9	YES	0.62	1.36	0.13	0	0	0.79	4.33	0
VAL-01.5 FRAGMENT	Hp_I22486_IG14430_L629	16	65	5	YES*	1.59	5.93	0.72	0	3.46	2.94	3.15	0
VAL-01.6 FRAGMENT	FL8UM6J01DXUGS	36	11	2	YES*	2.77	2.58	0.94	0	0	0	2.37	0
VAL-01.7 FRAGMENT	Hp_I17933_IG09877_L867	90	35	4	YES*	1.45	1.13	0.65	0	3.86	0.77	2.86	0
VAL-01.8	Hp_I02283_IG00202_L1498	237	8	4	YES	0.44	0.26	0	0	5.67	4.99	1.93	0
VAL-01.9	Hp_I14033_IG05977_L1489	351	7	1	YES	0	0.06	0	0	2.44	4.85	3.25	0.28
VAL-02.1	Hp_I07953_IG02060_L1482	11	185	13	YES	0	6.94	0	0	0	1.38	6.83	0
VAL-02.2	Hp_I15068_IG07012_L1238	1	227	13	YES	0	20.48	1.55	0	0	0	5.22	2.53
VAL-02.3	Hpb-VAL-2.3	41	221	14	YES	0.35	2.43	0.47	0	0	3.93	9.02	0
VAL-03.1	Hpb-VAL-3	9	153	23	YES	1.2	8.39	0.53	0	4.35	5.55	7.83	0
VAL-03.2 (C-terminal)	Hp_I48980_IG40924_L272	12	22	3	YES*	0	6.89	0	2.93	0	0	3.55	0
VAL-03.2 (N-terminal)	Hp_I19215_IG11159_L774	175	22	3	YES	0	0.51	0	2.62	0	2.7	5.01	0.34
VAL-04	Hpb-VAL-4	17	53	10	YES	0.3	5.3	0.14	3.2	6.43	8.57	8.86	0.32
VAL-05	Hpb-VAL-5	114	24	9	YES	0.2	0.87	0.06	0	0	1.35	4.81	0.77
VAL-06	Hpb-VAL-6	92	33	9	YES	0.39	1.12	0	0	4.27	6.14	5.94	0.29
VAL-07.1	Hpb-VAL7.1	4	90	12	YES	7.29	13.49	1.02	0	7.05	7.62	6.75	0
VAL-07.2	Hp_I01453_IG00104_L978	13	95	13	YES	1.39	6.69	0.83	0	3.73	4.29	6.34	0
VAL-07.3	Hpb-VAL-7.3	2	105	15	YES	5.55	19.24	1.02	6.67	8.86	7.56	4.51	0.32
VAL-07.4	Hp_I01449_IG00104_L991	8	96	15	YES	6	9.16	0	7.03	10.14	8.73	5.23	0.32
VAL-07.5	Hp_I01454_IG00104_L794	5	103	13	YES	0	9.87	0.88	0	2.79	4.2	5.25	0.7
VAL-08	Hpb-VAL-8	43	40	13	YES	0	2.34	0	NA	NA	NA	NA	NA
VAL-08	Hp_I08945_IG02557_L1281	57	34	13	YES*	0	1.89	0	0	2.3	0	4.98	1.41
VAL-08.3	Hp_I08946_IG02557_L754	115	11	6	YES*	0	0.86	0	0	0	2.99	6.46	0
VAL-09	Hp_I14221_IG06165_L1437	65	49	14	YES	1.04	1.6	0.27	0	0	0.72	7.57	0
VAL-10	Hp_I18253_IG10197_L840	108	14	6	YES	1.71	0.94	0	0	7.81	8.32	7.53	0
VAL-11	Hp_I01207_IG00080_L1679	81	47	9	YES	0	1.26	0	0	2.41	6.47	4.85	0
VAL-12	Hpb-VAL-12	95	40	8	YES	0.57	1.08	0.07	1.82	2.91	6.92	7.77	0.3
VAL-13	Hp_I13967_IG05911_L1505	39	53	18	YES	0.49	2.48	0	0	3.81	7.13	5.44	2.38
VAL-14	Hpb-VAL-14	93	28	10	YES	0.14	1.12	0	0	2.28	6.37	6.78	0
VAL-15	Hpb-VAL-15	190	4	2	YES	0	0.43	0	0	0	0	6.17	0
VAL-17	Hp_I08289_IG02229_L1998	111	29	12	YES	0.05	0.89	0	0	2.79	4.3	4.27	0
VAL-18	Hp_I15283_IG07227_L1200	134	12	7	YES*	0	0.73	0	0	0	2.84	2.83	0
VAL-19.1	Hp_I05657_IG01019_L1010	105	10	8	YES	0.71	0.97	0	0	7.12	7.46	4.47	0
VAL-19.2	Hp_I05659_IG01019_L943	142	7	6	YES	0.1	0.7	0	0	0	3.97	3.63	0
VAL-20	Hp_I07923_IG02045_L1491	191	7	6	YES	0	0.43	0	0	0	0	5.3	0
VAL-20	Hp_I07922_IG02045_L1519	204	8	6	YES	0	0.39	0	0	0	0.72	5.18	0
VAL-21	Hp_I18474_IG10418_L825	180	7	3	YES	0	0.47	0	0	4.3	5.33	4.29	0.34
VAL-22	Hp_I18641_IG10585_L814	249	3	2	YES	0	0.22	0	0	3.49	0	4.73	0
VAL-23	Hp_I18364_IG10308_L833	324	3	1	YES	0.36	0.1	0	3.43	7.46	4.83	3.03	0
VAL-24	Hp_I19600_IG11544_L753	309	1	1	YES*	0	0.12	0	0	0	0	3.35	0
Vitellogenin	Hp_I01061_IG00070_L5128	27	221	60	YES	0	2.98	1.04	0	0	0.66	6.7	0.23
Vitellogenin	Hp_I01069_IG00070_L5129	28	221	60	YES	0	2.78	0	0	0	0.66	6.13	0.23
Vitellogenin	Hp_I01065_IG00070_L5127	29	221	60	YES	0	2.78	0.97	0	0	0	6.52	0
Vitellogenin	Hp_I01085_IG00070_L5126	31	219	59	YES	0	2.74	0	0	0	0	5.95	0
Vitellogenin	Hp_I12337_IG04281_L4997	59	179	50	YES	0	1.81	0.53	0	2.18	0.69	12.82	0.25
vWFA domain containing protein	Hp_C02976_IG00041_L505	271	2	1	YES	0	0.18	0	0	7.15	11.73	12.02	0
vWFA domain containing protein	Hp_I13345_IG05289_L1772	325	2	2	NO	0	0.1	0	0	2.25	2.8	3.67	0.91
vWFA domain containing protein	Hp_I14117_IG06061_L1464	352	1	1	YES	0	0.06	0	2.67	3.12	4.84	2.68	0.28
Zinc metalloprotease-1	Hp_I12336_IG04280_L5030	71	147	36	YES*	0	1.45	0	0	4.31	5.19	3.52	0.28
Zinc metalloprotease-2	Hp_I12444_IG04388_L2875	126	38	17	NO	0.03	0.77	0	0	4.71	5.68	4.55	0.29
Zinc metalloprotease-3	Hp_I12518_IG04462_L2600	166	26	12	NO	0	0.54	0	0	5.13	6.32	4.93	0
