# Supplementary material for: Secretion of Protective Antigens by Tissue-Stage Nematode Larvae Revealed by Proteomic Analysis and Vaccination-Induced Sterile Immunity
Source: PLoS Pathog. 2013 Aug 15;9(8):e1003492. doi: 10.1371/journal.ppat.1003492 (PMC3744408; doi:10.1371/journal.ppat.1003492)
Supplement: Table S4 — Full list of Pfam domains in different ES preparations. Pfam domains present in ES proteins listed by expression pattern. emPAI and RPKM values included to show relative expression. (XLSX) [file ppat.1003492.s010.xlsx]

## Sheet: Table S4 = pfam domains
Protein	Isotig	Pfam_details	Expression?	emPAI_EggES	emPAI_HES	emPAI_L4ES	L3.RPKM	Day3.RPKM	Day5.RPKM	Adult.RPKM	Eggs.RPKM
APY-5	Hp_I15663_IG07607_L1139	PF06079 Apyrase;48-340;5.6e-107	L4 ES only	0	0	0.16	0	6.59	0.74	2.5	0
Aspartyl protease inhibitor	Hp_I15089_IG07033_L1228	PF06394 Pepsin-I3;109-183;2.1e-35	L4 ES only	0	0	0.07	7.12	5.41	7.44	5.29	4.14
Aspartyl protease inhibitor	Hp_I15089_IG07033_L1228	PF06394 Pepsin-I3;17-92;5.1e-28	L4 ES only	0	0	0.07	7.12	5.41	7.44	5.29	4.14
Astacin protease family member	Hp_I07854_IG02011_L1557	PF01400 Astacin;82-268;5.6e-54	L4 ES only	0	0	0.06	0	5.58	3.52	1.3	0.28
Astacin protease family member	Hp_I07854_IG02011_L1557	PF01549 ShK;450-486;2.2e-05	L4 ES only	0	0	0.06	0	5.58	3.52	1.3	0.28
Collagen	Hp_I15924_IG07868_L1099	PF01391 Collagen;142-197;2.8e-09	L4 ES only	0	0	0.09	0	0	5.72	0	0
Collagen	Hp_I15924_IG07868_L1099	PF01391 Collagen;209-264;3.3e-11	L4 ES only	0	0	0.09	0	0	5.72	0	0
Collagen	Hp_I15924_IG07868_L1099	PF01484 Col_cuticle_N;17-63;1.8e-10	L4 ES only	0	0	0.09	0	0	5.72	0	0
Galectin	Hp_I08997_IG02583_L1017	PF01391 Collagen;147-205;1.2e-10	L4 ES only	0	0	0.1	0	0	6.17	0	0.32
Galectin	Hp_I08997_IG02583_L1017	PF01484 Col_cuticle_N;6-55;2.5e-13	L4 ES only	0	0	0.1	0	0	6.17	0	0.32
Kunitz inhibitor	Hp_I12299_IG04234_L794	PF00014 Kunitz_BPTI;101-151;2.3e-16	L4 ES only	0	0	0.54	0	7.89	6.21	3.48	0
Kunitz inhibitor	Hp_I12299_IG04234_L794	PF00014 Kunitz_BPTI;21-73;5e-20	L4 ES only	0	0	0.54	0	7.89	6.21	3.48	0
Kunitz inhibitor	Hp_I20096_IG12040_L726	PF00014 Kunitz_BPTI;131-183;8.6e-18	L4 ES only	0	0	0.15	6.85	4.47	5.14	1.77	0
Kunitz inhibitor	Hp_I20096_IG12040_L726	PF00014 Kunitz_BPTI;20-72;1.6e-18	L4 ES only	0	0	0.15	6.85	4.47	5.14	1.77	0
Myoglobin	Hp_I21726_IG13670_L658	PF00042 Globin;17-112;4.7e-21	L4 ES only	0	0	0.13	0	2.48	7.19	5.84	0.36
Ov-17 homolog	Hp_I03619_IG00438_L559	PF02520 DUF148;33-143;8.6e-23	L4 ES only	0	0	0.37	8.82	8.38	8	4.59	3.56
ShK domain protein 3	Hp_I28418_IG20362_L498	PF01549 ShK;43-78;8.6e-08	L4 ES only	0	0	0.39	0	6.77	4.35	3.2	0
ShK domain protein 3	Hp_I28418_IG20362_L498	PF01549 ShK;89-126;2.1e-08	L4 ES only	0	0	0.39	0	6.77	4.35	3.2	0
Sushi-like	Hp_I01023_IG00066_L1337	PF00112 Peptidase_C1;1-154;2.4e-27	L4 ES only	0	0	0.14	0	8.89	8.49	4.66	0.29
Sushi-like	Hp_I05508_IG00969_L1683	PF00069 Pkinase;5-103;1.1e-13	L4 ES only	0	0	0.05	7.15	8.1	7.17	4.19	0
Sushi-like	Hp_I05508_IG00969_L1683	PF00084 Sushi;38-76;9.2e-06	L4 ES only	0	0	0.05	7.15	8.1	7.17	4.19	0
Sushi-like	Hp_I06096_IG01167_L557	PF00084 Sushi;47-89;4.3e-05	L4 ES only	0	0	0.35	0	5.12	4.85	2.67	0
Sushi-like	Hp_I08843_IG02506_L1058	PF00084 Sushi;19-77;0.00038	L4 ES only	0	0	1.07	2.34	4.62	5.61	1.26	0
Sushi-like	Hp_I08844_IG02506_L1048	PF00084 Sushi;19-77;0.00065	L4 ES only	0	0	0.93	6.48	2.94	4.71	0	0
Sushi-like	Hp_I11401_IG03785_L521	PF00084 Sushi;29-82;3.6e-05	L4 ES only	0	0	1.7	0	3.99	5.01	0	0
Sushi-like	Hp_I14129_IG06073_L1461	PF00084 Sushi;61-119;0.0014	L4 ES only	0	0	0.35	0	3.29	4.15	3.81	0
Sushi-like	Hp_I15902_IG07846_L1103	PF00084 Sushi;228-272;0.00075	L4 ES only	0	0	0.17	0	2.88	6.89	6.09	0
Sushi-like	Hp_I15902_IG07846_L1103	PF00084 Sushi;45-83;0.00031	L4 ES only	0	0	0.17	0	2.88	6.89	6.09	0
Sushi-like	Hp_I19831_IG11775_L742	PF00084 Sushi;26-79;2e-04	L4 ES only	0	0	0.25	0	5.94	5.42	1.5	0
Sushi-like	Hp_I25250_IG17194_L547	PF00084 Sushi;18-76;2e-05	L4 ES only	0	0	2.47	0	6.81	6.81	2.27	1.77
Sushi-like	Hp_I25250_IG17194_L547	PF00084 Sushi;88-145;1.1e-09	L4 ES only	0	0	2.47	0	6.81	6.81	2.27	1.77
Sushi-like	Hp_I25330_IG17274_L553	PF00084 Sushi;20-79;6e-05	L4 ES only	0	0	0.16	0	4.66	5.08	0	0.39
Sushi-like	Hp_I27961_IG19905_L502	PF00084 Sushi;10-49;0.00015	L4 ES only	0	0	1.26	0	4.77	0.86	2.38	0.4
Sushi-like	Hp_I36017_IG27961_L415	PF00084 Sushi;4-44;0.00033	L4 ES only	0	0	0.22	3.67	4.6	3.52	1.46	0
VAL-27	Hp_I03094_IG00334_L1829	PF00188 CAP;19-137;1.3e-07	L4 ES only	0	0	0.1	0	3.71	3.37	1.21	0
VAL-27	Hp_I03094_IG00334_L1829	PF00188 CAP;45-174;6.6e-14	L4 ES only	0	0	0.1	0	3.71	3.37	1.21	0
VAL-28	Hp_I01661_IG00124_L1939	PF00188 CAP;420-565;5e-12	L4 ES only	0	0	0.15	0	6.87	6.8	0	0
Acid phosphatase	Hp_I13897_IG05841_L1536	PF00149 Metallophos;145-347;4.8e-22	HES only	0	0.05	0	0	2.58	3.7	3.39	0.34
Acid phosphatase	Hp_I13897_IG05841_L1536	PF14008 Metallophos_C;371-433;6.8e-20	HES only	0	0.05	0	0	2.58	3.7	3.39	0.34
Actin	Hp_I15213_IG07157_L1209	PF00022 Actin;3-165;1.2e-66	HES only	0	0.3	0	3.2	4.54	4.94	3.32	0.3
Actin	Hp_I15213_IG07157_L1209	PF00022 Actin;55-268;2.9e-88	HES only	0	0.3	0	3.2	4.54	4.94	3.32	0.3
Aldolase	Hp_I15275_IG07219_L1202	PF00274 Glycolytic;15-365;4.1e-165	HES only	0	0.32	0	0	2.32	0	5.08	0
Alpha amylase	Hp_I12757_IG04701_L2227	PF00128 Alpha-amylase;18-231;5.5e-19	HES only	0	0.12	0	1.76	2.22	2.65	3.22	0.35
Alpha amylase	Hp_I12757_IG04701_L2227	PF02806 Alpha-amylase_C;82-158;2.1e-07	HES only	0	0.12	0	1.76	2.22	2.65	3.22	0.35
Alpha-L-fucosidase family member	Hp_I06717_IG01420_L1655	PF01120 Alpha_L_fucos;14-352;3.9e-113	HES only	0	0.1	0	2.32	3.92	4.63	4.64	2.99
Alpha-mannosidase family member	Hp_I03660_IG00449_L3044	PF01074 Glyco_hydro_38;36-350;8.8e-79	HES only	0	0.03	0	1.92	5.07	5.29	4.6	5.84
Alpha-mannosidase family member	Hp_I03660_IG00449_L3044	PF07748 Glyco_hydro_38C;479-959;2.2e-87	HES only	0	0.03	0	1.92	5.07	5.29	4.6	5.84
Alpha-mannosidase family member	Hp_I03660_IG00449_L3044	PF09261 Alpha-mann_mid;356-430;1.7e-21	HES only	0	0.03	0	1.92	5.07	5.29	4.6	5.84
Aminopeptidase	Hp_I04828_IG00770_L1532	PF11838 DUF3358;12-151;1.8e-08	HES only	0	0.17	0	1.92	2.83	0.72	1.91	0
Aspartyl protease (necepsin)	Hp_C20853_IG04237_L656	PF00026 Asp;2-172;2.8e-28	HES only	0	1.12	0	0	5.37	6.13	5.67	0
Aspartyl protease (necepsin)	Hp_I07647_IG01907_L1568	PF00026 Asp;68-378;2.3e-48	HES only	0	0.61	0	0	2.81	3.4	1.22	0.28
Aspartyl protease (necepsin)	Hp_I08139_IG02154_L1715	PF00026 Asp;77-426;5.2e-67	HES only	0	0.46	0	0	5.51	4.35	4.04	0.33
Aspartyl protease (necepsin)	Hp_I13909_IG05853_L1521	PF00026 Asp;93-371;1.4e-95	HES only	0	0.8	0	5.13	5.83	8.85	8.82	0.4
Aspartyl protease (necepsin)	Hp_I14662_IG06606_L1314	PF00026 Asp;45-359;3.1e-74	HES only	0	0.21	0	0	0	0.73	4.33	0.29
Aspartyl protease (necepsin)	Hp_I37752_IG29696_L390	PF00026 Asp;12-101;4.7e-13	HES only	0	1.43	0	0	0	2.69	0	0
Astacin protease family member	Hp_I02109_IG00176_L1606	PF01400 Astacin;1-82;6.1e-21	HES only	0	0.43	0	1.79	0	0.71	4.05	0.28
Astacin protease family member	Hp_I02109_IG00176_L1606	PF01400 Astacin;10-96;9.5e-19	HES only	0	0.43	0	1.79	0	0.71	4.05	0.28
Astacin protease family member	Hp_I02112_IG00176_L863	PF01400 Astacin;1-168;2.7e-45	HES only	0	0.6	0	0	0	0	4.03	0
Astacin protease family member	Hp_I02113_IG00176_L856	PF01400 Astacin;1-103;9e-28	HES only	0	0.64	0	0	0	0	3.42	0
Astacin protease family member	Hp_I02113_IG00176_L856	PF01400 Astacin;40-96;2e-13	HES only	0	0.64	0	0	0	0	3.42	0
Astacin protease family member	Hp_I05357_IG00918_L1570	PF01400 Astacin;117-302;2.3e-62	HES only	0	0.85	0	0	0	0.85	4.22	0
Astacin protease family member	Hp_I06818_IG01471_L1387	PF01400 Astacin;50-217;4.7e-54	HES only	0	0.06	0	0	0	0	3.97	0.29
Astacin protease family member	Hp_I07496_IG01832_L2183	PF01400 Astacin;98-281;1e-60	HES only	0	0.34	0	0	0	0.9	4.91	0
Astacin protease family member	Hp_I07497_IG01832_L1722	PF01400 Astacin;98-281;1e-60	HES only	0	0.52	0	0	0	0	4.96	0
Astacin protease family member	Hp_I07526_IG01847_L1909	PF01400 Astacin;1-47;2e-07	HES only	0	0.09	0	0	3.93	4.96	4.28	0
Astacin protease family member	Hp_I07526_IG01847_L1909	PF01400 Astacin;10-126;1e-36	HES only	0	0.09	0	0	3.93	4.96	4.28	0
Astacin protease family member	Hp_I07526_IG01847_L1909	PF01549 ShK;223-258;0.00052	HES only	0	0.09	0	0	3.93	4.96	4.28	0
Astacin protease family member	Hp_I07526_IG01847_L1909	PF01549 ShK;275-310;0.0012	HES only	0	0.09	0	0	3.93	4.96	4.28	0
Astacin protease family member	Hp_I13080_IG05024_L1939	PF01400 Astacin;150-334;2.8e-62	HES only	0	0.29	0	0	4.31	5.2	5.14	0.32
Astacin protease family member	Hp_I15919_IG07863_L1092	PF01400 Astacin;2-57;3.9e-24	HES only	0	0.16	0	0	0	1.39	3.54	0
Astacin protease family member	Hp_I15919_IG07863_L1092	PF01400 Astacin;24-104;2.3e-15	HES only	0	0.16	0	0	0	1.39	3.54	0
Astacin protease family member	Hp_I28187_IG20131_L501	PF01400 Astacin;8-123;5.8e-36	HES only	0	1.2	0	0	0	0	3.64	0.4
Astacin protease family member	Hp_I39109_IG31053_L385	PF01400 Astacin;8-90;5.5e-27	HES only	0	1.22	0	0	0	0	3.79	1.47
Calmodulin	Hp_I14866_IG06810_L1276	PF13499 EF_hand_5;14-73;1.9e-15	HES only	0	0.06	0	5.94	5.7	5.87	5.47	8.33
Calmodulin	Hp_I14866_IG06810_L1276	PF13499 EF_hand_5;86-146;6.6e-21	HES only	0	0.06	0	5.94	5.7	5.87	5.47	8.33
Cathepsin A	Hp_I13848_IG05792_L1547	PF00450 Peptidase_S10;23-460;2.4e-123	HES only	0	0.23	0	0	0	0	6.55	0
Cathepsin A	Hp_I14926_IG06870_L1263	PF00450 Peptidase_S10;4-313;5.4e-39	HES only	0	0.07	0	1.82	4.27	0.92	4.11	2.64
Chitin binding Peritrophin-A domain containing protein	Hp_I13075_IG05019_L1949	PF01607 CBM_14;169-215;6.1e-06	HES only	0	1.38	0	0	0	0.76	5.43	0
Chitin binding Peritrophin-A domain containing protein	Hp_I13075_IG05019_L1949	PF01607 CBM_14;319-357;2.4e-06	HES only	0	1.38	0	0	0	0.76	5.43	0
Chitin binding Peritrophin-A domain containing protein	Hp_I13075_IG05019_L1949	PF01607 CBM_14;430-470;6.5e-06	HES only	0	1.38	0	0	0	0.76	5.43	0
Chitin binding Peritrophin-A domain containing protein	Hp_I13075_IG05019_L1949	PF01607 CBM_14;49-98;4.8e-05	HES only	0	1.38	0	0	0	0.76	5.43	0
Chitin binding Peritrophin-A domain containing protein	Hp_I13075_IG05019_L1949	PF01607 CBM_14;537-584;1.8e-12	HES only	0	1.38	0	0	0	0.76	5.43	0
Chitin binding Peritrophin-A domain containing protein	Hp_I13075_IG05019_L1949	PF01607 CBM_14;8-48;1.2e-05	HES only	0	1.38	0	0	0	0.76	5.43	0
Chitinase	Hp_I13874_IG05818_L1547	PF00182 Glyco_hydro_19;183-347;1.5e-25	HES only	0	0.6	0	2.35	5.18	6.2	6.49	6.66
Chitinase	Hp_I13874_IG05818_L1547	PF00182 Glyco_hydro_19;58-135;2.2e-06	HES only	0	0.6	0	2.35	5.18	6.2	6.49	6.66
CLaudin-like protein	Hp_I10219_IG03194_L762	PF06653 Claudin_3;2-149;3.1e-10	HES only	0	0.11	0	0	2.44	3.22	3.23	0.35
Dipeptidyl Peptidase Four (IV) family member FRAGMENT	Hp_I21073_IG13017_L680	PF00326 Peptidase_S9;13-67;2.4e-06	HES only	0	1.27	0	0	2.47	0	3.44	0.86
DOMON domain containing protein	Hp_I17860_IG09804_L877	PF03351 DOMON;23-135;5e-18	HES only	0	0.1	0	0	3.12	6.61	6.66	0
DUF1261 domain containing protein	Hp_I06970_IG01547_L1058	PF01579 DUF19;35-117;4.3e-09	HES only	0	0.16	0	0	5.04	5.18	4.87	0.39
DUF1261 domain containing protein	Hp_I17830_IG09774_L878	PF01579 DUF19;74-217;2.3e-08	HES only	0	0.2	0	0	3.4	5.2	3.95	0.42
DUF1261 domain containing protein	Hp_I19083_IG11027_L784	PF01579 DUF19;9-137;6.8e-06	HES only	0	0.22	0	0	0	3.18	2.33	0
DUF1261 domain containing protein	Hp_I23293_IG15237_L606	PF01579 DUF19;56-182;7e-10	HES only	0	0.29	0	0	2.51	3.28	2.82	0.37
DUF148 domain containing protein	Hp_I20153_IG12097_L724	PF02520 DUF148;40-134;6.3e-14	HES only	0	0.71	0	0	0	3.29	3.16	0.82
ERM family member	Hp_I12527_IG04471_L2582	PF00373 FERM_M;94-207;1e-25	HES only	0	0.06	0	3.62	4.13	5.54	6.42	4.53
ERM family member	Hp_I12527_IG04471_L2582	PF00769 ERM;332-571;2e-58	HES only	0	0.06	0	3.62	4.13	5.54	6.42	4.53
ERM family member	Hp_I12527_IG04471_L2582	PF09379 FERM_N;10-87;1.8e-18	HES only	0	0.06	0	3.62	4.13	5.54	6.42	4.53
ERM family member	Hp_I12527_IG04471_L2582	PF09380 FERM_C;211-300;1.3e-32	HES only	0	0.06	0	3.62	4.13	5.54	6.42	4.53
Eukaryotic translation elongation factor 2	Hp_I00697_IG00045_L2819	PF00009 GTP_EFTU;17-78;2.1e-22	HES only	0	0.06	0	2.3	4.13	6.57	4.38	4.5
Eukaryotic translation elongation factor 2	Hp_I00697_IG00045_L2819	PF00009 GTP_EFTU;39-233;2.8e-35	HES only	0	0.06	0	2.3	4.13	6.57	4.38	4.5
Eukaryotic translation elongation factor 2	Hp_I00697_IG00045_L2819	PF00679 EFG_C;2-46;6.3e-10	HES only	0	0.06	0	2.3	4.13	6.57	4.38	4.5
Eukaryotic translation elongation factor 2	Hp_I00697_IG00045_L2819	PF03764 EFG_IV;90-204;1.7e-38	HES only	0	0.06	0	2.3	4.13	6.57	4.38	4.5
Evr1_Alr family protein	Hp_I12754_IG04698_L2228	PF00085 Thioredoxin;39-134;4.7e-17	HES only	0	0.11	0	0	4.2	3.25	3.29	0.31
Evr1_Alr family protein	Hp_I12754_IG04698_L2228	PF04777 Evr1_Alr;427-528;3.5e-21	HES only	0	0.11	0	0	4.2	3.25	3.29	0.31
Fatty acid and retinol binding protein	Hp_I20368_IG12312_L714	PF05823 Gp-FAR-1;12-148;3.6e-10	HES only	0	0.25	0	2.7	0	1.41	1.31	0
Fatty acid and retinol binding protein FRAGMENT	Hp_I26349_IG18293_L526	PF05823 Gp-FAR-1;7-136;1.4e-35	HES only	0	0.17	0	0	2.56	2.3	2.71	0
Ferritin	Hp_I21076_IG13020_L685	PF00210 Ferritin;15-154;1.5e-41	HES only	0	0.6	0	7.02	2.47	5.73	4.22	2.54
Galectin	Hp_I04721_IG00743_L1466	PF00337 Gal-bind_lectin;158-283;4.3e-37	HES only	0	0.12	0	4.96	5.4	7.61	3.81	1.76
Galectin	Hp_I04721_IG00743_L1466	PF00337 Gal-bind_lectin;18-148;2.6e-36	HES only	0	0.12	0	4.96	5.4	7.61	3.81	1.76
Galectin	Hp_I09267_IG02718_L952	PF00337 Gal-bind_lectin;12-136;7.5e-33	HES only	0	0.09	0	0	5.1	9.09	4.93	0.32
Galectin	Hp_I15853_IG07797_L1115	PF00337 Gal-bind_lectin;193-310;4.2e-31	HES only	0	0.66	0	7.74	4.44	5.58	4.21	2.27
Galectin	Hp_I15853_IG07797_L1115	PF00337 Gal-bind_lectin;45-172;6.7e-27	HES only	0	0.66	0	7.74	4.44	5.58	4.21	2.27
Galectin	Hp_I22496_IG14440_L632	PF00337 Gal-bind_lectin;26-141;8.6e-30	HES only	0	0.14	0	3.16	3.45	5.33	4.85	0.89
Glycosyl hydrolase family 31 protein	Hp_I14762_IG06706_L1297	PF01055 Glyco_hydro_31;1-145;1.3e-44	HES only	0	0.13	0	1.82	2.71	2.32	3.48	4.01
Histidine acid phosphatase	Hp_I14559_IG06503_L1342	PF00328 His_Phos_2;1-299;3e-34	HES only	0	0.06	0	0	2.29	2.27	3.67	0.29
Hyaluronidase	Hp_I14766_IG06710_L1294	PF01630 Glyco_hydro_56;20-345;1.8e-87	HES only	0	0.13	0	0	2.3	0.73	3.32	0
Keratin-like protein	Hp_I10155_IG03162_L783	PF02520 DUF148;44-154;2.9e-31	HES only	0	1.01	0	0	5.57	4.66	3.59	0
Keratin-like protein	Hp_I18857_IG10801_L798	PF02520 DUF148;62-169;1.4e-28	HES only	0	0.34	0	4.15	3.21	3.72	3.57	0
Keratin-like protein	Hp_I18969_IG10913_L793	PF02520 DUF148;48-159;6.7e-31	HES only	0	0.11	0	0	2.42	3.73	2.93	0.7
Kunitz inhibitor	Hp_I07249_IG01697_L637	PF00014 Kunitz_BPTI;26-78;3.6e-13	HES only	0	0.13	0	0	0	0	8.73	0
Kunitz inhibitor	Hp_I07995_IG02081_L699	PF00014 Kunitz_BPTI;5-49;2.9e-12	HES only	0	0.78	0	0	2.46	0	4.53	0
Kunitz inhibitor	Hp_I17417_IG09361_L913	PF00014 Kunitz_BPTI;22-76;1.5e-12	HES only	0	0.19	0	3.54	3.08	0.89	4.08	3.42
Legumain-like protein	Hp_I14527_IG06471_L1355	PF01650 Peptidase_C13;1-217;1.8e-75	HES only	0	0.06	0	1.82	0	0	9.66	0.36
Lipase family protein	Hp_I15984_IG07928_L1087	PF01764 Lipase_3;55-188;3.9e-33	HES only	0	0.34	0	0	0	0	4.08	0
Lipase-like protein	Hp_I14716_IG06660_L1305	PF00561 Abhydrolase_1;98-197;6.1e-08	HES only	0	0.2	0	4.01	5.09	4.18	3.7	4.16
Lipase-like protein	Hp_I14716_IG06660_L1305	PF04083 Abhydro_lipase;26-83;1.7e-17	HES only	0	0.2	0	4.01	5.09	4.18	3.7	4.16
Lysozyme-6	Hp_I27254_IG19198_L516	PF05497 Destabilase;15-136;5.8e-40	HES only	0	1.13	0	0	0	5.02	3.16	0
MD / EGF_CA domain-containing protein	Hp_I13627_IG05571_L1638	PF12661 hEGF;12-24;0.003	HES only	0	0.05	0	0	0	0.71	3.68	0
MD / vWFA domain-containing protein	Hp_I12819_IG04763_L2150	PF00092 VWA;436-589;6.1e-12	HES only	0	0.12	0	1.85	2.34	3.06	3.66	0.26
ML-domain containing protein	Hp_I17351_IG09295_L917	PF02221 E1_DerP2_DerF2;25-154;5.5e-22	HES only	0	0.19	0	5.83	5.72	6.51	4.6	4.86
Nucleoside transporter family protein	Hp_I14361_IG06305_L1396	PF01733 Nucleoside_tran;153-437;5.3e-69	HES only	0	0.06	0	0	2.65	0	2.71	0.41
Phosphoglucomutase	Hp_I12915_IG04859_L2071	PF00408 PGM_PMM_IV;468-517;7.5e-08	HES only	0	0.04	0	3.75	3.11	3.7	3.49	3.28
Phosphoglucomutase	Hp_I12915_IG04859_L2071	PF02878 PGM_PMM_I;5-145;3.8e-40	HES only	0	0.04	0	3.75	3.11	3.7	3.49	3.28
Phosphoglucomutase	Hp_I12915_IG04859_L2071	PF02879 PGM_PMM_II;172-277;9.7e-22	HES only	0	0.04	0	3.75	3.11	3.7	3.49	3.28
Phosphoglucomutase	Hp_I12915_IG04859_L2071	PF02880 PGM_PMM_III;289-415;4.5e-11	HES only	0	0.04	0	3.75	3.11	3.7	3.49	3.28
Phospholipase D	Hp_I05599_IG00999_L1151	PF13918 PLDc_3;6-133;1.5e-16	HES only	0	0.33	0	0	2.33	0	2.2	0
PIWI-domain containing protein	Hp_I07398_IG01783_L3136	PF02170 PAZ;296-410;7.7e-18	HES only	0	0.03	0	2.61	2.81	4.11	4.81	5.56
PIWI-domain containing protein	Hp_I07398_IG01783_L3136	PF02171 Piwi;560-878;1.1e-78	HES only	0	0.03	0	2.61	2.81	4.11	4.81	5.56
Poly(U)specific endoribonuclease	Hp_I13201_IG05145_L1858	PF09412 XendoU;24-279;4.2e-56	HES only	0	0.36	0	1.78	2.65	5.16	6.98	0.27
Poly(U)specific endoribonuclease	Hp_I13201_IG05145_L1858	PF09412 XendoU;300-562;7.7e-63	HES only	0	0.36	0	1.78	2.65	5.16	6.98	0.27
Propylcarboxypeptidase	Hp_I13824_IG05768_L1558	PF05577 Peptidase_S28;1-389;5.5e-95	HES only	0	0.11	0	2.35	3.66	4.24	4.33	4.81
Proteosome subunit alpha type-1	Hp_I01865_IG00143_L1409	PF00227 Proteasome;29-215;2.5e-48	HES only	0	0.06	0	1.81	2.28	4.14	2.71	4.25
Proteosome subunit alpha type-1	Hp_I01865_IG00143_L1409	PF10584 Proteasome_A_N;6-28;1.6e-11	HES only	0	0.06	0	1.81	2.28	4.14	2.71	4.25
Ribosomal protein 60S L40 / Ubiquitin fusion protein	Hp_I02929_IG00301_L1280	PF00240 ubiquitin;6-74;1.1e-34	HES only	0	1.32	0	3.32	2.72	4.21	2.68	4.73
Ribosomal protein 60S L40 / Ubiquitin fusion protein	Hp_I02929_IG00301_L1280	PF01020 Ribosomal_L40e;78-128;1.1e-30	HES only	0	1.32	0	3.32	2.72	4.21	2.68	4.73
Scavenger receptor homolog	Hp_I13316_IG05260_L1787	PF01130 CD36;12-538;1.9e-115	HES only	0	0.09	0	0	3.38	4.24	4.04	0.33
Scavenger receptor homolog	Hp_I16150_IG08094_L1063	PF01130 CD36;1-275;2.2e-68	HES only	0	0.16	0	1.85	2.56	2.59	3.38	0.31
Serine carboxypeptidase	Hp_I13357_IG05301_L1766	PF05577 Peptidase_S28;55-498;7.4e-134	HES only	0	0.66	0	0	2.69	5.07	5.5	0.27
Serine carboxypeptidase	Hp_I13513_IG05457_L1688	PF05577 Peptidase_S28;2-432;7.5e-82	HES only	0	0.1	0	1.79	2.41	2.86	3.35	0
Serine protease FRAGMENT	Hp_I06715_IG01419_L1709	PF00092 VWA;313-483;2.5e-17	HES only	0	0.05	0	0	2.25	0	2.65	0.42
Serpin	Hp_I04280_IG00603_L1135	PF00079 Serpin;2-351;2.9e-90	HES only	0	0.54	0	3.09	3.15	2.72	2.5	0.31
Serpin	Hp_I06273_IG01235_L1417	PF00079 Serpin;2-350;1.8e-82	HES only	0	0.41	0	1.81	2.63	4.64	3.41	0.41
Serpin	Hp_I15233_IG07177_L1208	PF00079 Serpin;7-363;8.3e-85	HES only	0	0.49	0	0	2.32	1.19	3.86	0.37
Sushi-like	Hp_I16083_IG08027_L1071	PF00084 Sushi;214-273;8e-04	HES only	0	0.08	0	1.85	0	1.41	4.83	0.31
Sushi-like	Hp_I24494_IG16438_L573	PF00084 Sushi;45-88;0.0022	HES only	0	0.14	0	0	4.16	2.71	1.35	0
Sushi-like	Hp_I32811_IG24755_L446	PF00084 Sushi;21-69;1.1e-07	HES only	0	0.19	0	0	3.39	4.15	2.84	0
Sushi-like	Hp_I42038_IG33982_L358	PF00084 Sushi;33-88;3.7e-06	HES only	0	0.95	0	0	0	0	5.34	0
Transaldolase	Hp_I14828_IG06772_L1278	PF00923 Transaldolase;4-272;2.9e-89	HES only	0	0.14	0	2.98	3.24	4.61	4.84	4.4
Trypsin family protein	Hp_I09306_IG02737_L816	PF00089 Trypsin;19-161;2.4e-11	HES only	0	0.95	0	0	0	0	4.44	0.43
TTR-03	Hp_I07158_IG01645_L560	PF01060 DUF290;31-107;1.9e-24	HES only	0	4.46	0	3.96	3.16	4.33	3.91	0.92
TTR-07	Hp_I28361_IG20305_L498	PF01060 DUF290;31-107;7.7e-27	HES only	0	0.89	0	2.38	2.6	2.88	2.75	0
TTR-08	Hp_I28347_IG20291_L499	PF01060 DUF290;29-105;2.8e-24	HES only	0	0.17	0	0	0	0	3.93	0
TTR-11	Hp_I22631_IG14575_L628	PF01060 DUF290;25-104;1.5e-25	HES only	0	0.29	0	0	0	6.13	5.78	0
TTR-12	Hp_I22712_IG14656_L625	PF01060 DUF290;24-103;2.3e-29	HES only	0	0.14	0	8.61	3.05	4.72	3.64	0.89
TTR-13	Hp_I23736_IG15680_L595	PF01060 DUF290;25-110;3.5e-23	HES only	0	1.27	0	6.22	0	0.83	0	1.45
TTR-14	Hp_I26060_IG18004_L536	PF01060 DUF290;22-77;2.2e-15	HES only	0	0.27	0	0	4.25	0	1.37	0.39
VAL FRAGMENT (uncharacterised)	Hp_I23919_IG15863_L585	PF00188 CAP;2-117;1.3e-16	HES only	0	0.15	0	0	0	0	3.21	0.91
VAL-08	Hp_I08945_IG02557_L1281	PF00188 CAP;10-144;1e-14	HES only	0	1.89	0	0	2.3	0	4.98	1.41
VAL-08	Hp_I08945_IG02557_L1281	PF00188 CAP;212-351;9.2e-19	HES only	0	1.89	0	0	2.3	0	4.98	1.41
VAL-08.3	Hp_I08946_IG02557_L754	PF00188 CAP;10-137;2.6e-15	HES only	0	0.86	0	0	0	2.99	6.46	0
VAL-11	Hp_I01207_IG00080_L1679	PF00188 CAP;340-485;2.4e-10	HES only	0	1.26	0	0	2.41	6.47	4.85	0
VAL-18	Hp_I15283_IG07227_L1200	PF00188 CAP;186-330;1.1e-19	HES only	0	0.73	0	0	0	2.84	2.83	0
VAL-20	Hp_I07922_IG02045_L1519	PF00188 CAP;290-436;4.6e-10	HES only	0	0.39	0	0	0	0.72	5.18	0
VAL-20	Hp_I07923_IG02045_L1491	PF00188 CAP;290-436;4.6e-10	HES only	0	0.43	0	0	0	0	5.3	0
VAL-21	Hp_I18474_IG10418_L825	PF00188 CAP;39-183;3e-12	HES only	0	0.47	0	0	4.3	5.33	4.29	0.34
VAL-24	Hp_I19600_IG11544_L753	PF00188 CAP;4-104;0.00017	HES only	0	0.12	0	0	0	0	3.35	0
Vitellogenin	Hp_I01069_IG00070_L5129	PF00094 VWD;119-213;3.1e-12	HES only	0	2.78	0	0	0	0.66	6.13	0.23
Vitellogenin	Hp_I01069_IG00070_L5129	PF01347 Vitellogenin_N;34-632;7.5e-116	HES only	0	2.78	0	0	0	0.66	6.13	0.23
Vitellogenin	Hp_I01069_IG00070_L5129	PF09172 DUF1943;666-962;1.9e-38	HES only	0	2.78	0	0	0	0.66	6.13	0.23
Vitellogenin	Hp_I01085_IG00070_L5126	PF00094 VWD;55-201;1.7e-26	HES only	0	2.74	0	0	0	0	5.95	0
Vitellogenin	Hp_I01085_IG00070_L5126	PF01347 Vitellogenin_N;34-632;7.1e-116	HES only	0	2.74	0	0	0	0	5.95	0
Vitellogenin	Hp_I01085_IG00070_L5126	PF09172 DUF1943;666-962;1.8e-38	HES only	0	2.74	0	0	0	0	5.95	0
vWFA domain containing protein	Hp_I14117_IG06061_L1464	PF00092 VWA;248-403;2.2e-13	HES only	0	0.06	0	2.67	3.12	4.84	2.68	0.28
vWFA domain containing protein	Hp_I14117_IG06061_L1464	PF00092 VWA;35-204;9.4e-14	HES only	0	0.06	0	2.67	3.12	4.84	2.68	0.28
Zinc metalloprotease-1	Hp_I12336_IG04280_L5030	PF01431 Peptidase_M13;1342-1563;3.8e-68	HES only	0	1.45	0	0	4.31	5.19	3.52	0.28
Zinc metalloprotease-1	Hp_I12336_IG04280_L5030	PF01431 Peptidase_M13;590-793;2.4e-65	HES only	0	1.45	0	0	4.31	5.19	3.52	0.28
Zinc metalloprotease-1	Hp_I12336_IG04280_L5030	PF05649 Peptidase_M13_N;858-1280;1.8e-31	HES only	0	1.45	0	0	4.31	5.19	3.52	0.28
Zinc metalloprotease-1	Hp_I12336_IG04280_L5030	PF05649 Peptidase_M13_N;91-528;1.5e-26	HES only	0	1.45	0	0	4.31	5.19	3.52	0.28
Zinc metalloprotease-4	Hp_I12518_IG04462_L2600	PF01431 Peptidase_M13;604-821;4e-57	HES only	0	0.54	0	0	5.13	6.32	4.93	0
Zinc metalloprotease-4	Hp_I12518_IG04462_L2600	PF05649 Peptidase_M13_N;122-537;1.4e-59	HES only	0	0.54	0	0	5.13	6.32	4.93	0
Actin	Hp_I01036_IG00067_L1461	PF00022 Actin;4-376;5.6e-163	L4ES/HES	0	0.48	0.13	5.5	5.53	6.45	4.18	7.4
APY-4	Hp_I16073_IG08017_L1072	PF06079 Apyrase;45-334;3.10000000000005e-106	L4ES/HES	0	1.11	0.17	0	0	2.27	5.89	0
Astacin protease family member	Hp_I00798_IG00050_L1759	PF01400 Astacin;2-136;3.6e-43	L4ES/HES	0	0.68	0.16	0	2.4	3.86	3.98	0
Astacin protease family member	Hp_I00798_IG00050_L1759	PF01549 ShK;315-352;4.1e-05	L4ES/HES	0	0.68	0.16	0	2.4	3.86	3.98	0
Astacin protease family member	Hp_I13832_IG05776_L1555	PF01400 Astacin;156-341;3.7e-60	L4ES/HES	0	0.67	0.24	0	5.66	4	4.17	0
Astacin protease family member	Hp_I16239_IG08183_L1050	PF01400 Astacin;2-178;1.5e-51	L4ES/HES	0	0.25	0.49	0	4.28	0.85	4.02	0
Cysteine protease (necpain)	Hp_I15488_IG07432_L1169	PF00112 Peptidase_C1;95-345;1.9e-63	L4ES/HES	0	0.4	0.07	0	6.54	9.14	11.73	0
Fatty acid and retinol binding protein	Hp_I03365_IG00388_L986	PF05823 Gp-FAR-1;25-177;2.7e-61	L4ES/HES	0	0.62	0.81	5.6	6.42	7.93	2.88	4.71
Myoglobin	Hp_I02590_IG00245_L1152	PF00042 Globin;11-112;7.5e-22	L4ES/HES	0	0.53	0.55	0	4.61	7.62	5.25	0.76
Myoglobin	Hp_I10817_IG03493_L822	PF00042 Globin;42-133;7.3e-21	L4ES/HES	0	1.93	1.05	1.9	4.31	9.02	3.89	3.45
Myoglobin	Hp_I22261_IG14205_L639	PF00042 Globin;42-133;1.8e-21	L4ES/HES	0	3.57	0.71	0	5.67	8.67	4.53	0
ShK domain protein 2	Hp_I16449_IG08393_L1019	PF01549 ShK;106-144;0.00025	L4ES/HES	0	0.17	0.93	0	7.29	7.23	5.9	0.32
ShK domain protein 2	Hp_I16449_IG08393_L1019	PF01549 ShK;150-185;1.7e-09	L4ES/HES	0	0.17	0.93	0	7.29	7.23	5.9	0.32
ShK domain protein 2	Hp_I16449_IG08393_L1019	PF01549 ShK;201-237;1.6e-07	L4ES/HES	0	0.17	0.93	0	7.29	7.23	5.9	0.32
ShK domain protein 2	Hp_I16449_IG08393_L1019	PF01549 ShK;70-98;0.077	L4ES/HES	0	0.17	0.93	0	7.29	7.23	5.9	0.32
ShK domain protein 4	Hp_I18845_IG10789_L800	PF01549 ShK;13-40;0.035	L4ES/HES	0	0.67	0.24	0	4.17	4.57	3.66	0
ShK domain protein 4	Hp_I18845_IG10789_L800	PF01549 ShK;138-174;3.1e-07	L4ES/HES	0	0.67	0.24	0	4.17	4.57	3.66	0
ShK domain protein 4	Hp_I18845_IG10789_L800	PF01549 ShK;48-86;3.1e-05	L4ES/HES	0	0.67	0.24	0	4.17	4.57	3.66	0
ShK domain protein 4	Hp_I18845_IG10789_L800	PF01549 ShK;92-127;4.4e-07	L4ES/HES	0	0.67	0.24	0	4.17	4.57	3.66	0
Sushi-like	Hp_I02678_IG00262_L1549	PF00084 Sushi;228-271;0.0038	L4ES/HES	0	0.11	0.12	0	2.57	5.6	4.11	0.28
Sushi-like	Hp_I08175_IG02172_L1570	PF00084 Sushi;79-129;0.00095	L4ES/HES	0	0.23	0.65	0	5.39	4.38	2.33	0.28
Sushi-like	Hp_I09769_IG02969_L1009	PF00084 Sushi;35-80;0.00018	L4ES/HES	0	1.07	1.16	1.86	2.36	4.07	2.97	0.32
Sushi-like	Hp_I10517_IG03343_L655	PF00084 Sushi;35-75;7.1e-06	L4ES/HES	0	1.34	3.1	0	0	4.88	3.48	0.36
Sushi-like	Hp_I10518_IG03343_L562	PF00084 Sushi;35-75;1.3e-05	L4ES/HES	0	2.12	2.32	2.3	4.43	5.47	2.66	0
Sushi-like	Hp_I10793_IG03481_L623	PF00084 Sushi;41-83;0.0012	L4ES/HES	0	0.13	0.69	0	2.5	3.25	2.8	0
Sushi-like	Hp_I12998_IG04942_L2000	PF00084 Sushi;117-156;0.0019	L4ES/HES	0	0.18	0.04	0	0	5.89	2.93	0.26
Sushi-like	Hp_I12998_IG04942_L2000	PF00084 Sushi;280-340;0.00035	L4ES/HES	0	0.18	0.04	0	0	5.89	2.93	0.26
Sushi-like	Hp_I12998_IG04942_L2000	PF00084 Sushi;345-407;0.00012	L4ES/HES	0	0.18	0.04	0	0	5.89	2.93	0.26
Sushi-like	Hp_I12998_IG04942_L2000	PF00084 Sushi;427-465;0.0018	L4ES/HES	0	0.18	0.04	0	0	5.89	2.93	0.26
Sushi-like	Hp_I12998_IG04942_L2000	PF00084 Sushi;44-94;3.6e-05	L4ES/HES	0	0.18	0.04	0	0	5.89	2.93	0.26
Sushi-like	Hp_I24294_IG16238_L579	PF00084 Sushi;47-90;0.002	L4ES/HES	0	0.99	0.34	0	0	4.96	4.61	0
Sushi-like	Hp_I25184_IG17128_L557	PF00084 Sushi;35-79;8.4e-05	L4ES/HES	0	0.16	0.58	2.31	4.2	4.59	0	0
Sushi-like	Hp_I25217_IG17161_L558	PF00084 Sushi;35-80;0.00094	L4ES/HES	0	3.18	0.83	0	0	5.52	4	0
Sushi-like	Hp_I31234_IG23178_L463	PF00084 Sushi;43-86;0.00034	L4ES/HES	0	0.21	0.41	0	3.34	3.89	1.41	0
SXC-like 6	Hp_I31855_IG23799_L456	PF01549 ShK;60-100;1.5e-05	L4ES/HES	0	0.4	0.43	3.54	4.89	5.4	2.82	0
TTR-06	Hp_I04525_IG00683_L718	PF01060 DUF290;24-103;1.2e-26	L4ES/HES	0	0.4	0.13	0	7.11	7.93	6.95	0
TTR-10	Hp_I19958_IG11902_L735	PF01060 DUF290;27-104;7.6e-21	L4ES/HES	0	0.38	0.12	6.77	4.28	5.6	4.08	0
VAL-10	Hp_I18253_IG10197_L840	PF00188 CAP;53-202;6.60000000000002e-23	L4ES/HES	0	0.94	1.71	0	7.81	8.32	7.53	0
VAL-13	Hp_I13967_IG05911_L1505	PF00188 CAP;232-381;3.9e-11	L4ES/HES	0	2.48	0.49	0	3.81	7.13	5.44	2.38
VAL-13	Hp_I13967_IG05911_L1505	PF00188 CAP;43-179;5.2e-15	L4ES/HES	0	2.48	0.49	0	3.81	7.13	5.44	2.38
VAL-17	Hp_I08289_IG02229_L1998	PF00188 CAP;2-104;1.2e-09	L4ES/HES	0	0.89	0.05	0	2.79	4.3	4.27	0
VAL-17	Hp_I08289_IG02229_L1998	PF00188 CAP;354-496;2.1e-15	L4ES/HES	0	0.89	0.05	0	2.79	4.3	4.27	0
VAL-19.1	Hp_I05657_IG01019_L1010	PF00188 CAP;84-224;3.3e-13	L4ES/HES	0	0.97	0.71	0	7.12	7.46	4.47	0
VAL-19.2	Hp_I05659_IG01019_L943	PF00188 CAP;74-212;9.9e-11	L4ES/HES	0	0.7	0.1	0	0	3.97	3.63	0
VAL-23	Hp_I18364_IG10308_L833	PF00188 CAP;103-149;1.6e-05	L4ES/HES	0	0.1	0.36	3.43	7.46	4.83	3.03	0
Zinc metalloprotease-2	Hp_I12444_IG04388_L2875	PF01431 Peptidase_M13;667-884;2.6e-83	L4ES/HES	0	0.77	0.03	0	4.71	5.68	4.55	0.29
Zinc metalloprotease-2	Hp_I12444_IG04388_L2875	PF05649 Peptidase_M13_N;174-596;1.7e-76	L4ES/HES	0	0.77	0.03	0	4.71	5.68	4.55	0.29
3-hydroxyacyl-CoA dehydrogenase type II	Hp_I17168_IG09112_L939	PF00106 adh_short;12-185;1.2e-27	ERM only	0.46	0	0	0	0	0	4.88	0
adenosylhomocysteinase	Hp_I07662_IG01915_L1761	PF00670 AdoHcyase_NAD;193-354;2.1e-84	ERM only	0.1	0	0	2.28	2.52	3.43	3.1	3.81
adenosylhomocysteinase	Hp_I07662_IG01915_L1761	PF05221 AdoHcyase;7-436;7.3e-144	ERM only	0.1	0	0	2.28	2.52	3.43	3.1	3.81
Beta-ureidopropionase	Hp_I15696_IG07640_L1135	PF00795 CN_hydrolase;1-156;2.2e-38	ERM only	0.16	0	0	0	3.36	2.5	3.44	2.91
Branched-chain amino acid aminotransferase	Hp_I13943_IG05887_L1519	PF01063 Aminotran_4;122-372;8.6e-24	ERM only	0.12	0	0	1.8	2.59	0.72	5.54	0.28
C-type lectin	Hp_I10590_IG03379_L588	PF00059 Lectin_C;50-162;9.7e-26	ERM only	0.32	0	0	0	0	0	4.9	0.38
C-type lectin mannose receptor-like	Hp_I22655_IG14599_L627	PF00059 Lectin_C;51-167;7.5e-19	ERM only	0.49	0	0	0	0	0	6.26	0
Catalase	Hp_I13437_IG05381_L1722	PF00199 Catalase;26-407;3.6e-190	ERM only	0.71	0	0	4.99	2.71	2.71	4.7	4.32
Catalase	Hp_I13437_IG05381_L1722	PF06628 Catalase-rel;427-492;3.6e-19	ERM only	0.71	0	0	4.99	2.71	2.71	4.7	4.32
Cold shock protein	Hp_I14103_IG06047_L1467	PF00313 CSD;34-101;2.4e-27	ERM only	0.06	0	0	5.74	4.98	5.41	9.8	4.67
Dihydrolipoyl dehydrogenase	Hp_I03499_IG00413_L1865	PF02852 Pyr_redox_dim;374-482;9.1e-41	ERM only	0.15	0	0	4.61	3.69	4.41	4.51	4.83
Dihydrolipoyl dehydrogenase	Hp_I03499_IG00413_L1865	PF07992 Pyr_redox_2;31-345;2.3e-41	ERM only	0.15	0	0	4.61	3.69	4.41	4.51	4.83
DOMON domain containing protein	Hp_I18272_IG10216_L841	PF03351 DOMON;44-144;7.6e-07	ERM only	0.11	0	0	0	0	0.92	4.31	0
glyceraldehyde-3-phosphate dehydrogenase	Hp_I06838_IG01481_L1319	PF00044 Gp_dh_N;5-158;6.8e-57	ERM only	0.07	0	0	6.35	5.26	6.59	8.12	3.13
glyceraldehyde-3-phosphate dehydrogenase	Hp_I06838_IG01481_L1319	PF02800 Gp_dh_C;163-320;1.7e-72	ERM only	0.07	0	0	6.35	5.26	6.59	8.12	3.13
Glycine cleavage system H protein	Hp_I19258_IG11202_L774	PF01597 GCV_H;35-154;3.6e-49	ERM only	0.12	0	0	4.83	3.24	3.89	3.88	4.64
guanine nucleotide exchange factor MSS4-like	Hp_I07136_IG01634_L614	PF04421 Mss4;62-137;4e-11	ERM only	0.3	0	0	0	0	0	5.34	0
histone 2A	Hp_I01594_IG00116_L624	PF00125 Histone;19-92;7e-27	ERM only	0.33	0	0	4.08	0	4.64	0	5.22
HP domain-containing protein	Hp_I08423_IG02296_L1638	PF00300 His_Phos_1;226-407;1.4e-16	ERM only	0.11	0	0	0	0	0.78	4.58	0
HSP10	Hp_C13291_IG01715_L550	PF00166 Cpn10;18-109;1.1e-32	ERM only	0.17	0	0	3.31	6.55	7.97	7.99	8.67
HSP20	Hp_I00695_IG00044_L591	PF00011 HSP20;54-142;3.8e-19	ERM only	0.15	0	0	0	0	0	5.45	4.79
HSP20	Hp_I30585_IG22529_L470	PF00011 HSP20;33-122;2.9e-21	ERM only	0.41	0	0	2.42	0	0.88	5.05	3.48
HSP90	Hp_I12705_IG04649_L2285	PF00183 HSP90;185-707;1.6e-261	ERM only	0.04	0	0	7.62	6.75	6.72	6.38	8.18
HSP90	Hp_I12705_IG04649_L2285	PF13589 HATPase_c_3;28-151;5e-12	ERM only	0.04	0	0	7.62	6.75	6.72	6.38	8.18
Inosine-uridine preferring nucleoside hydrolase-like	Hp_I15095_IG07039_L1230	PF01156 IU_nuc_hydro;3-309;1.1e-63	ERM only	0.64	0	0	0	0	0.82	3.66	0
Lactate dehydrogenase	Hp_I15767_IG07711_L1120	PF00056 Ldh_1_N;25-165;1.4e-45	ERM only	0.37	0	0	0	0	0	6.49	0
Lactate dehydrogenase	Hp_I15767_IG07711_L1120	PF02866 Ldh_1_C;167-330;3.9e-34	ERM only	0.37	0	0	0	0	0	6.49	0
Leucine aminopeptidase	Hp_I08274_IG02221_L1183	PF00883 Peptidase_M17;172-384;1.9e-78	ERM only	0.16	0	0	0	0	2.45	1.48	0.3
Low-density lipoprotein receptor domain class A containing protein	Hp_I13553_IG05497_L1668	PF00057 Ldl_recept_a;130-166;1.1e-05	ERM only	0.11	0	0	0	0	0.71	4.96	3.77
Low-density lipoprotein receptor domain class A containing protein	Hp_I13553_IG05497_L1668	PF00057 Ldl_recept_a;168-204;5.1e-07	ERM only	0.11	0	0	0	0	0.71	4.96	3.77
Low-density lipoprotein receptor domain class A containing protein	Hp_I13553_IG05497_L1668	PF00057 Ldl_recept_a;214-244;1.4e-06	ERM only	0.11	0	0	0	0	0.71	4.96	3.77
Low-density lipoprotein receptor domain class A containing protein	Hp_I13553_IG05497_L1668	PF00057 Ldl_recept_a;286-322;4.8e-07	ERM only	0.11	0	0	0	0	0.71	4.96	3.77
Low-density lipoprotein receptor domain class A containing protein	Hp_I13553_IG05497_L1668	PF00057 Ldl_recept_a;324-363;2.9e-08	ERM only	0.11	0	0	0	0	0.71	4.96	3.77
Low-density lipoprotein receptor domain class A containing protein	Hp_I13553_IG05497_L1668	PF00057 Ldl_recept_a;365-401;2.7e-09	ERM only	0.11	0	0	0	0	0.71	4.96	3.77
Low-density lipoprotein receptor domain class A containing protein	Hp_I13553_IG05497_L1668	PF00057 Ldl_recept_a;48-84;3.7e-07	ERM only	0.11	0	0	0	0	0.71	4.96	3.77
Methylmalonyl-CoA epimerase	Hp_I03367_IG00388_L1146	PF13669 Glyoxalase_4;33-143;7.3e-23	ERM only	0.07	0	0	6.19	2.33	2.49	4.56	3.6
methylthioadenosine phosphorylase MTAP	Hp_I05544_IG00981_L1191	PF01048 PNP_UDP_1;4-247;2.7e-41	ERM only	0.08	0	0	1.83	4.11	3.01	4.67	3.91
MFP2	Hp_I15790_IG07734_L1119	PF12150 MFP2b;1-340;3.2e-128	ERM only	0.08	0	0	0	0	0	5.69	0
MSP-domain containing protein	Hp_I18672_IG10616_L814	PF00635 Motile_Sperm;129-224;1.2e-20	ERM only	0.24	0	0	0	0	0	6.47	0.43
MSP-domain containing protein	Hp_I19773_IG11717_L745	PF00635 Motile_Sperm;6-108;1.5e-26	ERM only	0.95	0	0	0	5.08	3.94	5.72	0
MSP-domain containing protein	Hp_I21189_IG13133_L682	PF00635 Motile_Sperm;16-115;3.3e-25	ERM only	0.13	0	0	0	0	0.81	6.87	0
MSP-domain containing protein	Hp_I23616_IG15560_L595	PF00635 Motile_Sperm;5-97;3e-22	ERM only	1.06	0	0	2.86	0	0.83	4.77	0.38
MSP-domain containing protein	Hp_I29388_IG21332_L482	PF00635 Motile_Sperm;7-96;1.1e-21	ERM only	1.05	0	0	2.4	0	0	9.36	2.25
MSP-domain containing protein	Hp_I33850_IG25794_L435	PF00635 Motile_Sperm;8-102;4.5e-19	ERM only	0.21	0	0	0	0	0	7.42	0
MSP-domain containing protein	Hp_I36550_IG28494_L409	PF00635 Motile_Sperm;7-96;2e-05	ERM only	0.52	0	0	0	0	0	3.38	0
MSP-domain containing protein	Hp_I40444_IG32388_L371	PF00635 Motile_Sperm;3-99;7.6e-26	ERM only	1.61	0	0	0	0	1.38	4.86	0.79
MSP-domain containing protein	Hp_I41819_IG33763_L358	PF00635 Motile_Sperm;5-93;4e-11	ERM only	1.57	0	0	0	0	0	3.29	0
Nuclear autoantigenic sperm protein	Hp_I05325_IG00908_L1903	PF10516 SHNi-TPR;307-343;2.8e-10	ERM only	0.05	0	0	2.8	2.37	0.76	4.68	6.02
nucleosome assembly protein 1	Hp_I15133_IG07077_L1218	PF00956 NAP;33-300;4.3e-77	ERM only	0.07	0	0	6.24	7.04	6.64	5.46	6.21
Profilin-1	Hp_I18333_IG10277_L834	PF00235 Profilin;3-127;1.9e-29	ERM only	0.23	0	0	5.04	4.59	5.29	5.31	3.69
Profilin-1	Hp_I23692_IG15636_L593	PF00235 Profilin;7-116;1.4e-26	ERM only	0.33	0	0	0	0	4.25	2.84	4
proteasome subunit alpha type-5	Hp_I17277_IG09221_L926	PF00227 Proteasome;31-219;1.9e-57	ERM only	0.1	0	0	4.44	3.34	4.46	5.04	7.08
proteasome subunit alpha type-5	Hp_I17277_IG09221_L926	PF10584 Proteasome_A_N;8-30;3.4e-14	ERM only	0.1	0	0	4.44	3.34	4.46	5.04	7.08
Superoxide dismutase	Hp_I19720_IG11664_L746	PF00080 Sod_Cu;36-184;9.4e-51	ERM only	0.13	0	0	4.46	0	5.15	5.2	3.22
TIL domain containing protein	Hp_I21919_IG13863_L649	PF01826 TIL;16-67;9.9e-11	ERM only	0.69	0	0	0	0	0	3.93	2.61
TIL domain containing protein	Hp_I21919_IG13863_L649	PF01826 TIL;73-126;5.2e-11	ERM only	0.69	0	0	0	0	0	3.93	2.61
TIL domain containing protein	Hp_I22064_IG14008_L644	PF01826 TIL;66-119;1.5e-11	ERM only	0.47	0	0	2.23	0	0	4.29	0.88
Translationally controlled tumour protein-like protein	Hp_I09081_IG02625_L1173	PF00838 TCTP;1-177;1.3e-62	ERM only	0.44	0	0	6.93	6.74	6.31	6.33	7.96
tubulin alpha chain	Hp_I00415_IG00033_L1681	PF00091 Tubulin;3-221;3.1e-70	ERM only	0.11	0	0	0	3.31	3.73	3.3	6.15
tubulin alpha chain	Hp_I00415_IG00033_L1681	PF03953 Tubulin_C;259-388;8.6e-49	ERM only	0.11	0	0	0	3.31	3.73	3.3	6.15
tubulin beta chain	Hp_I04784_IG00759_L1542	PF00091 Tubulin;3-222;1.2e-72	ERM only	0.06	0	0	2.83	4.31	4.95	1.3	0.4
tubulin beta chain	Hp_I04784_IG00759_L1542	PF03953 Tubulin_C;261-382;3.5e-51	ERM only	0.06	0	0	2.83	4.31	4.95	1.3	0.4
Vitellogenin	Hp_I01065_IG00070_L5127	PF00094 VWD;119-213;3.1e-12	ERM only	0.97	0	0	0	0	0	6.52	0
Vitellogenin	Hp_I01065_IG00070_L5127	PF00094 VWD;18-69;1.8e-09	ERM only	0.97	0	0	0	0	0	6.52	0
Vitellogenin	Hp_I01065_IG00070_L5127	PF01347 Vitellogenin_N;34-632;7.5e-116	ERM only	0.97	0	0	0	0	0	6.52	0
Vitellogenin	Hp_I01065_IG00070_L5127	PF09172 DUF1943;666-962;1.9e-38	ERM only	0.97	0	0	0	0	0	6.52	0
Aspartyl protease (necepsin)	Hp_I14323_IG06267_L1413	PF00026 Asp;74-429;9.4e-76	L4ES/ERM	0.06	0	0.06	0	5.7	8.69	10.44	0
Aspartyl protease (necepsin)	Hp_I14323_IG06267_L1413	PF07966 A1_Propeptide;18-39;8.8e-06	L4ES/ERM	0.06	0	0.06	0	5.7	8.69	10.44	0
DUF148 / Ov39 homolog	Hp_I01697_IG00127_L848	PF02520 DUF148;104-194;2.5e-06	L4ES/ERM	0.22	0	0.22	0	5.36	6.03	3.14	6.61
Acid phosphatase	Hp_I04070_IG00550_L1810	PF00155 Aminotran_1_2;11-252;6.1e-44	HES/ERM	0.05	0.05	0	4.13	2.39	0.89	3.48	1.79
Acid phosphatase	Hp_I04070_IG00550_L1810	PF00155 Aminotran_1_2;84-213;1.4e-17	HES/ERM	0.05	0.05	0	4.13	2.39	0.89	3.48	1.79
Actin depolymerising factor	Hp_I09037_IG02603_L1188	PF00241 Cofilin_ADF;10-159;5.1e-38	HES/ERM	0.16	0.15	0	2.6	4.73	5.33	5.21	4
Aldolase	Hp_I14477_IG06421_L1364	PF00274 Glycolytic;15-364;7.5e-171	HES/ERM	0.14	0.13	0	5.24	2.47	2.69	5.08	0.36
Annexin	Hp_I15761_IG07705_L1121	PF00191 Annexin;190-239;7.7e-13	HES/ERM	0.08	2.17	0	3.65	5.1	5.37	5.08	2.66
Annexin	Hp_I15761_IG07705_L1121	PF00191 Annexin;25-81;7.2e-13	HES/ERM	0.08	2.17	0	3.65	5.1	5.37	5.08	2.66
Annexin	Hp_I15761_IG07705_L1121	PF00191 Annexin;250-314;5.3e-24	HES/ERM	0.08	2.17	0	3.65	5.1	5.37	5.08	2.66
Annexin	Hp_I15761_IG07705_L1121	PF00191 Annexin;88-153;1.6e-25	HES/ERM	0.08	2.17	0	3.65	5.1	5.37	5.08	2.66
APY-1.1	Hp_I15979_IG07923_L1089	PF06079 Apyrase;48-339;1.3e-105	HES/ERM	0.18	4.96	0	0	0	0	5.07	0
APY-1.2	Hp_I04667_IG00729_L1917	PF06079 Apyrase;48-339;1.9e-105	HES/ERM	0.18	1.8	0	1.78	0	0.7	3.5	1.41
APY-1.3	Hp_I15931_IG07875_L1098	PF06079 Apyrase;48-339;3.70000000000004e-106	HES/ERM	0.18	4.48	0	0	0	0.75	6.01	0
Arginine kinase	Hp_I15720_IG07664_L1128	PF00217 ATP-gua_Ptrans;117-358;4.8e-103	HES/ERM	1.67	0.33	0	0	0	0	5.6	0.38
Arginine kinase	Hp_I15720_IG07664_L1128	PF02807 ATP-gua_PtransN;21-94;8.8e-34	HES/ERM	1.67	0.33	0	0	0	0	5.6	0.38
C-type lectin mannose receptor-like	Hp_I15536_IG07480_L1158	PF00059 Lectin_C;62-194;3.4e-09	HES/ERM	0.91	0.72	0	1.84	0	0	5.62	0
Chondroitin family member	Hp_I14119_IG06063_L1461	PF01607 CBM_14;170-222;2e-10	HES/ERM	0.61	0.4	0	0	0	0	7.66	4.77
Chondroitin family member	Hp_I14119_IG06063_L1461	PF01607 CBM_14;234-284;5.7e-11	HES/ERM	0.61	0.4	0	0	0	0	7.66	4.77
Chondroitin family member	Hp_I14119_IG06063_L1461	PF01607 CBM_14;329-379;8.8e-10	HES/ERM	0.61	0.4	0	0	0	0	7.66	4.77
Chondroitin family member	Hp_I14119_IG06063_L1461	PF01607 CBM_14;400-443;3.3e-06	HES/ERM	0.61	0.4	0	0	0	0	7.66	4.77
Chondroitin family member	Hp_I14119_IG06063_L1461	PF01607 CBM_14;89-141;1.4e-08	HES/ERM	0.61	0.4	0	0	0	0	7.66	4.77
DOMON domain containing protein	Hp_I21746_IG13690_L653	PF03351 DOMON;22-133;1.2e-19	HES/ERM	0.14	0.13	0	3.13	3.99	3.18	4.21	4.04
Eukaryotic translation elongation factor 1A	Hp_I01926_IG00152_L2229	PF00009 GTP_EFTU;1-64;1.2e-13	HES/ERM	0.36	0.8	0	2.66	6.96	8.75	4.19	5.25
Eukaryotic translation elongation factor 1A	Hp_I01926_IG00152_L2229	PF03143 GTP_EFTU_D3;134-241;6.4e-34	HES/ERM	0.36	0.8	0	2.66	6.96	8.75	4.19	5.25
Eukaryotic translation elongation factor 1A	Hp_I01926_IG00152_L2229	PF03144 GTP_EFTU_D2;60-126;2.4e-18	HES/ERM	0.36	0.8	0	2.66	6.96	8.75	4.19	5.25
fumarase	Hp_I06697_IG01410_L1724	PF00206 Lyase_1;43-374;7.6e-123	HES/ERM	0.23	0.05	0	4.89	4.72	6.49	4.35	3.83
fumarase	Hp_I06697_IG01410_L1724	PF10415 FumaraseC_C;440-494;1.4e-27	HES/ERM	0.23	0.05	0	4.89	4.72	6.49	4.35	3.83
Galectin	Hp_I17563_IG09507_L902	PF00337 Gal-bind_lectin;2-74;4.9e-15	HES/ERM	4	0.2	0	0	0	0	4.14	0
Galectin	Hp_I17563_IG09507_L902	PF00337 Gal-bind_lectin;89-208;9.7e-26	HES/ERM	4	0.2	0	0	0	0	4.14	0
GST-2	Hp_I19625_IG11569_L752	PF00043 GST_C;125-192;1.4e-07	HES/ERM	1.18	0.84	0	3.28	3.81	5.14	5.4	4.41
GST-2	Hp_I19625_IG11569_L752	PF02798 GST_N;4-73;3.3e-16	HES/ERM	1.18	0.84	0	3.28	3.81	5.14	5.4	4.41
Hexokinase	Hp_I13426_IG05370_L1731	PF00349 Hexokinase_1;41-242;6.5e-74	HES/ERM	0.82	0.53	0	0	0	0	6.37	0.33
Hexokinase	Hp_I13426_IG05370_L1731	PF03727 Hexokinase_2;245-490;1.1e-72	HES/ERM	0.82	0.53	0	0	0	0	6.37	0.33
Histone	Hp_I03024_IG00319_L791	PF00125 Histone;28-94;4.6e-15	HES/ERM	0.11	0.51	0	2.96	3.22	6.55	3.31	5.72
Histone	Hp_I03865_IG00501_L670	PF00125 Histone;30-98;9.4e-25	HES/ERM	0.26	0.25	0	3.42	3.95	6.89	4.97	6.06
HSP60	Hp_I12932_IG04876_L2052	PF00118 Cpn60_TCP1;38-540;5.1e-122	HES/ERM	0.42	0.39	0	4.26	4.7	5.38	4.97	4.7
HSP70	Hp_I12624_IG04568_L2400	PF00012 HSP70;6-613;9.1e-280	HES/ERM	0.12	0.15	0	2.74	2.79	3.51	4.29	4.49
HSP70	Hp_I12624_IG04568_L2400	PF10712 NAD-GH;1-117;2.3e-26	HES/ERM	0.12	0.15	0	2.74	2.79	3.51	4.29	4.49
HSP70	Hp_I12624_IG04568_L2400	PF10712 NAD-GH;29-319;1.3e-93	HES/ERM	0.12	0.15	0	2.74	2.79	3.51	4.29	4.49
HSP70	Hp_I12624_IG04568_L2400	PF10712 NAD-GH;3-121;5e-38	HES/ERM	0.12	0.15	0	2.74	2.79	3.51	4.29	4.49
Independent phosphoglycerate mutase	Hp_I13238_IG05182_L1840	PF01676 Metalloenzyme;6-508;7.5e-100	HES/ERM	0.77	0.05	0	5.04	3.49	4.74	3.74	3.85
Independent phosphoglycerate mutase	Hp_I13238_IG05182_L1840	PF06415 iPGM_N;83-307;1.5e-75	HES/ERM	0.77	0.05	0	5.04	3.49	4.74	3.74	3.85
Lipocalin domain containing protein	Hp_I23324_IG15268_L606	PF00061 Lipocalin;9-135;1e-16	HES/ERM	0.71	0.47	0	2.27	4.33	5.5	5.4	4.05
Macrophage migration inhibitory factor	Hp_I26227_IG18171_L535	PF01187 MIF;2-115;2.1e-38	HES/ERM	0.18	0.58	0	3.34	3.2	5.05	3.83	4.71
Malate dehydrogenase	Hp_I15168_IG07112_L1217	PF00056 Ldh_1_N;5-153;9.6e-37	HES/ERM	0.07	0.07	0	7.55	4.7	5.72	4.57	1.86
Malate dehydrogenase	Hp_I15168_IG07112_L1217	PF02866 Ldh_1_C;156-330;4.8e-37	HES/ERM	0.07	0.07	0	7.55	4.7	5.72	4.57	1.86
MFP2	Hp_I15012_IG06956_L1244	PF12150 MFP2b;3-365;8.8e-185	HES/ERM	3.8	1.04	0	0	0	0	4.71	0.3
MFP2	Hp_I15256_IG07200_L1205	PF12150 MFP2b;3-370;2.1e-182	HES/ERM	2.79	0.7	0	0	0	0	4.23	0.3
MFP2	Hp_I15422_IG07366_L1174	PF12150 MFP2b;2-336;2.3e-132	HES/ERM	1.66	0.77	0	0	0	0.74	4.23	0
MSP-domain containing protein	Hp_I10419_IG03294_L714	PF00635 Motile_Sperm;9-112;2e-25	HES/ERM	2.3	1.22	0	0	2.46	0.8	10.95	3.51
MSP-domain containing protein	Hp_I24881_IG16825_L563	PF00635 Motile_Sperm;3-96;3.1e-23	HES/ERM	0.88	0.16	0	2.9	0	0	4.65	0
MSP-domain containing protein	Hp_I35752_IG27696_L420	PF00635 Motile_Sperm;3-100;5e-24	HES/ERM	0.23	0.22	0	0	0	0	4.32	0
MSP-domain containing protein	Hp_I36714_IG28658_L408	PF00635 Motile_Sperm;3-94;1.8e-23	HES/ERM	2.82	0.53	0	0	0	0	5.47	0
TIL domain containing protein	Hp_I05827_IG01076_L1116	PF01826 TIL;55-108;4.9e-12	HES/ERM	0.35	0.15	0	0	0	0	2.89	0.38
Triose phosphate isomerase	Hp_I15490_IG07434_L1165	PF00121 TIM;62-299;1.9e-90	HES/ERM	0.45	0.42	0	6.04	4.38	5.13	5.77	3.1
Trypsin family protein	Hp_I15710_IG07654_L1132	PF00089 Trypsin;45-253;3.6e-22	HES/ERM	0.08	0.76	0	1.84	0	0.74	5.25	0
TTR-1	Hp_I06078_IG01161_L583	PF01060 DUF290;25-103;3.5e-23	HES/ERM	0.54	9.32	0	5.93	5.97	6.31	8.69	4.22
TTR-2	Hp_I07157_IG01645_L560	PF01060 DUF290;31-107;1.9e-24	HES/ERM	0.56	6.25	0	6.96	2.54	5.12	5.03	1.49
TTR-2	Hp_I10870_IG03519_L443	PF01060 DUF290;23-89;2e-13	HES/ERM	0.2	1.43	0	0	0	0.9	3.62	3.12
TTR-5	Hp_I26601_IG18545_L528	PF01060 DUF290;28-112;5.5e-30	HES/ERM	1.73	2.03	0	2.96	2.56	6.62	4.94	0.94
Vitellogenin	Hp_I01061_IG00070_L5128	PF00094 VWD;119-213;3.1e-12	HES/ERM	1.04	2.98	0	0	0	0.66	6.7	0.23
Vitellogenin	Hp_I01061_IG00070_L5128	PF00094 VWD;18-69;1.8e-09	HES/ERM	1.04	2.98	0	0	0	0.66	6.7	0.23
Vitellogenin	Hp_I01061_IG00070_L5128	PF01347 Vitellogenin_N;34-377;1.1e-58	HES/ERM	1.04	2.98	0	0	0	0.66	6.7	0.23
Vitellogenin	Hp_I01061_IG00070_L5128	PF01347 Vitellogenin_N;6-121;4.9e-26	HES/ERM	1.04	2.98	0	0	0	0.66	6.7	0.23
Vitellogenin	Hp_I01061_IG00070_L5128	PF09172 DUF1943;155-451;7.2e-39	HES/ERM	1.04	2.98	0	0	0	0.66	6.7	0.23
Vitellogenin	Hp_I12337_IG04281_L4997	PF00094 VWD;1313-1459;7.2e-22	HES/ERM	0.53	1.81	0	0	2.18	0.69	12.82	0.25
Vitellogenin	Hp_I12337_IG04281_L4997	PF01347 Vitellogenin_N;25-611;2e-100	HES/ERM	0.53	1.81	0	0	2.18	0.69	12.82	0.25
Vitellogenin	Hp_I12337_IG04281_L4997	PF09172 DUF1943;654-939;8.6e-44	HES/ERM	0.53	1.81	0	0	2.18	0.69	12.82	0.25
ACE-1	Hp_I12803_IG04747_L2174	PF00135 COesterase;8-547;0	L4ES/HES/ERM	0.13	1.57	1.4	1.85	2.22	7.87	5.79	0.89
ACE-2	Hp_I04629_IG00719_L1853	PF00135 COesterase;1-60;3.8e-09	L4ES/HES/ERM	0	1.04	0.76	0	2.87	5.84	4.27	0
ACE-2	Hp_I04629_IG00719_L1853	PF00135 COesterase;4-474;6.6e-128	L4ES/HES/ERM	0	1.04	0.76	0	2.87	5.84	4.27	0
ACE-3	Hp_I04627_IG00719_L1926	PF00135 COesterase;1-290;1.2e-57	L4ES/HES/ERM	0.05	1.07	0.64	0	3.83	5.25	4.45	0
ACE-3	Hp_I04627_IG00719_L1926	PF00135 COesterase;1-60;3.8e-09	L4ES/HES/ERM	0.05	1.07	0.64	0	3.83	5.25	4.45	0
ACE-3	Hp_I04627_IG00719_L1926	PF00135 COesterase;4-127;4.1e-38	L4ES/HES/ERM	0.05	1.07	0.64	0	3.83	5.25	4.45	0
Aldolase	Hp_I07682_IG01925_L1479	PF00274 Glycolytic;57-404;1.5e-170	L4ES/HES/ERM	0.62	0.58	0.43	7.4	7.15	9.25	8.88	6.14
Cathepsin B-like cysteine protease	Hp_I14314_IG06258_L1412	PF00112 Peptidase_C1;116-365;5.2e-68	L4ES/HES/ERM	0.06	0.06	0.06	5.91	8.2	8.71	9.5	3.53
Cyclophilin	Hp_I17340_IG09284_L922	PF00160 Pro_isomerase;30-185;1.1e-49	L4ES/HES/ERM	0.62	0.32	0.79	5.62	5.44	6.9	3.81	6.2
Cyclophilin	Hp_I19989_IG11933_L735	PF00160 Pro_isomerase;7-169;1.8e-50	L4ES/HES/ERM	1.92	0.76	1.92	5.7	2.45	6.94	5.64	3.24
Cystatin	Hp_I02126_IG00179_L738	PF00031 Cystatin;24-123;2.6e-10	L4ES/HES/ERM	0.12	0.38	0.25	5.12	4.07	4.98	4.31	6.94
Cytochrome C	Hp_I02604_IG00247_L647	PF00034 Cytochrom_C;10-103;6.7e-09	L4ES/HES/ERM	0.29	0.13	0.14	5.86	3.02	4.96	2.77	4.76
Deoxyribonuclease II family member	Hp_I15874_IG07818_L1106	PF03265 DNase_II;16-348;1.3e-89	L4ES/HES/ERM	0.08	1.23	1.16	2.31	3.6	3.87	4.53	0.39
enolase	Hp_I06748_IG01436_L1580	PF00113 Enolase_C;143-432;3e-156	L4ES/HES/ERM	2.83	1.74	0.32	6.52	4.27	5.64	3.31	3.83
enolase	Hp_I06748_IG01436_L1580	PF03952 Enolase_N;3-134;3.3e-58	L4ES/HES/ERM	2.83	1.74	0.32	6.52	4.27	5.64	3.31	3.83
Glutathione S-transferase	Hp_I09610_IG02889_L771	PF00043 GST_C;125-190;6.5e-07	L4ES/HES/ERM	0.11	0.36	0.24	0	0	4.98	4.09	4.33
Glutathione S-transferase	Hp_I09610_IG02889_L771	PF02798 GST_N;4-73;1.5e-21	L4ES/HES/ERM	0.11	0.36	0.24	0	0	4.98	4.09	4.33
Legumain	Hp_I02849_IG00289_L1962	PF01650 Peptidase_C13;35-291;1.5e-108	L4ES/HES/ERM	0.09	0.18	0.19	0	5.86	6.63	6.24	0
Myoglobin	Hp_I03893_IG00508_L677	PF00042 Globin;24-115;5.4e-22	L4ES/HES/ERM	0	7.08	1.36	0	2.97	7.72	2.51	1.9
Myoglobin	Hp_I03894_IG00508_L604	PF00042 Globin;24-115;3.1e-22	L4ES/HES/ERM	0.32	9.66	0	0	2.51	7.65	0	0.9
Myoglobin	Hp_I08959_IG02564_L1212	PF00042 Globin;42-99;6.6e-10	L4ES/HES/ERM	0.15	0.84	0.54	0	0	7.82	3.32	0.9
Myoglobin	Hp_I20188_IG12132_L723	PF00042 Globin;42-133;1.3e-20	L4ES/HES/ERM	0.42	2.02	2.19	0	2.45	9.31	9.03	0
Myoglobin	Hp_I21133_IG13077_L683	PF00042 Globin;42-133;4.5e-20	L4ES/HES/ERM	0.63	3.49	3.85	0	0	8.59	6.52	0.36
Nucleoside diphosphate kinase	Hp_I03099_IG00335_L808	PF00334 NDK;75-209;5.5e-55	L4ES/HES/ERM	1.06	0.63	0.36	3.46	4.84	6.96	4.36	3.56
Phosphatidylethanolamine binding protein	Hp_I09383_IG02776_L925	PF01161 PBP;63-166;1.5e-28	L4ES/HES/ERM	1.14	0.57	0.21	4.44	5.49	6.34	5.76	4.14
Protein disulfide isomerase	Hp_C02597_IG00028_L1734	PF00085 Thioredoxin;1-96;6.1e-30	L4ES/HES/ERM	0.1	0.27	0.22	6.03	8.18	10.81	8.77	7.62
Protein disulfide isomerase	Hp_C02597_IG00028_L1734	PF00085 Thioredoxin;334-435;3.5e-30	L4ES/HES/ERM	0.1	0.27	0.22	6.03	8.18	10.81	8.77	7.62
Protein disulfide isomerase	Hp_C02597_IG00028_L1734	PF13848 Thioredoxin_6;126-309;3.3e-41	L4ES/HES/ERM	0.1	0.27	0.22	6.03	8.18	10.81	8.77	7.62
Protein disulfide isomerase	Hp_I13312_IG05256_L1794	PF00085 Thioredoxin;20-122;1.5e-32	L4ES/HES/ERM	0.05	0.09	0.46	3.77	7.01	6.11	4.76	7.64
Protein disulfide isomerase	Hp_I13312_IG05256_L1794	PF00085 Thioredoxin;363-466;3e-30	L4ES/HES/ERM	0.05	0.09	0.46	3.77	7.01	6.11	4.76	7.64
Protein disulfide isomerase	Hp_I13312_IG05256_L1794	PF13848 Thioredoxin_6;153-340;3.3e-30	L4ES/HES/ERM	0.05	0.09	0.46	3.77	7.01	6.11	4.76	7.64
ShK domain protein 1	Hp_I28744_IG20688_L490	PF01549 ShK;30-68;2e-05	L4ES/HES/ERM	0.18	0.88	3.46	4.9	3.73	4.2	4.14	0.4
ShK domain protein 1	Hp_I28744_IG20688_L490	PF01549 ShK;69-108;5e-04	L4ES/HES/ERM	0.18	0.88	3.46	4.9	3.73	4.2	4.14	0.4
Superoxide dismutase	Hp_I17015_IG08959_L959	PF00080 Sod_Cu;42-178;1.4e-45	L4ES/HES/ERM	0.1	0.2	0.1	5.26	3.93	5.58	4.45	3.27
Sushi-like	Hp_I24007_IG15951_L583	PF00084 Sushi;19-80;3.1e-06	L4ES/HES/ERM	0.15	1.95	2.59	4.45	6.6	7.37	3.47	0
VAL-01.1	Hp_I13898_IG05842_L1539	PF00188 CAP;300-436;5.1e-10	L4ES/HES/ERM	0.92	6.11	0	0	2.43	3.96	10.3	0.28
VAL-01.1	Hp_I13898_IG05842_L1539	PF00188 CAP;36-189;4.7e-05	L4ES/HES/ERM	0.92	6.11	0	0	2.43	3.96	10.3	0.28
VAL-01.3	Hp_I04202_IG00583_L1521	PF00188 CAP;286-422;9.30000000000002e-11	L4ES/HES/ERM	0.52	2.68	2.12	3.67	8.27	10.44	3.67	3.11
VAL-01.4	Hp_I08791_IG02480_L1486	PF00188 CAP;286-422;8.9e-11	L4ES/HES/ERM	0.13	1.36	0.62	0	0	0.79	4.33	0
VAL-01.4	Hp_I08791_IG02480_L1486	PF00188 CAP;36-192;3.2e-06	L4ES/HES/ERM	0.13	1.36	0.62	0	0	0.79	4.33	0
VAL-01.5 FRAGMENT	Hp_I22486_IG14430_L629	PF00188 CAP;1-109;8.3e-08	L4ES/HES/ERM	0.72	5.93	1.59	0	3.46	2.94	3.15	0
VAL-01.8	Hp_I02283_IG00202_L1498	PF00188 CAP;288-425;1.3e-12	L4ES/HES/ERM	0	0.26	0.44	0	5.67	4.99	1.93	0
VAL-01.8	Hp_I02283_IG00202_L1498	PF00188 CAP;36-193;1.2e-06	L4ES/HES/ERM	0	0.26	0.44	0	5.67	4.99	1.93	0
VAL-01.9	Hp_I14033_IG05977_L1489	PF00188 CAP;284-421;6.4e-13	L4ES/HES/ERM	0	0.06	0	0	2.44	4.85	3.25	0.28
VAL-01.9	Hp_I14033_IG05977_L1489	PF00188 CAP;39-185;8.1e-05	L4ES/HES/ERM	0	0.06	0	0	2.44	4.85	3.25	0.28
VAL-02.1	Hp_I07953_IG02060_L1482	PF00188 CAP;282-429;3.8e-12	L4ES/HES/ERM	0	6.94	0	0	0	1.38	6.83	0
VAL-02.1	Hp_I07953_IG02060_L1482	PF00188 CAP;52-168;0.00013	L4ES/HES/ERM	0	6.94	0	0	0	1.38	6.83	0
VAL-02.2	Hp_I15068_IG07012_L1238	PF00188 CAP;207-354;5.7e-13	L4ES/HES/ERM	1.55	20.48	0	0	0	0	5.22	2.53
VAL-02.2	Hp_I15068_IG07012_L1238	PF00188 CAP;38-101;9.9e-06	L4ES/HES/ERM	1.55	20.48	0	0	0	0	5.22	2.53
VAL-03.2 (N-terminal)	Hp_I19215_IG11159_L774	PF00188 CAP;42-176;1.7e-14	L4ES/HES/ERM	0	0.51	0	2.62	0	2.7	5.01	0.34
VAL-07.2	Hp_I01453_IG00104_L978	PF00188 CAP;15-128;4.4e-12	L4ES/HES/ERM	0.83	6.69	1.39	0	3.73	4.29	6.34	0
VAL-07.4	Hp_I01449_IG00104_L991	PF00188 CAP;47-185;7.3e-14	L4ES/HES/ERM	0	9.16	6	7.03	10.14	8.73	5.23	0.32
VAL-07.5	Hp_I01454_IG00104_L794	PF00188 CAP;46-185;2.2e-15	L4ES/HES/ERM	0.88	9.87	0	0	2.79	4.2	5.25	0.7
VAL-09	Hp_I14221_IG06165_L1437	PF00188 CAP;259-406;6.40000000000001e-19	L4ES/HES/ERM	0.27	1.6	1.04	0	0	0.72	7.57	0
VAL-09	Hp_I14221_IG06165_L1437	PF00188 CAP;74-176;3.6e-06	L4ES/HES/ERM	0.27	1.6	1.04	0	0	0.72	7.57	0
